# Supplementary material for: Non-targeted metabolomics reveals myocardial metabolic alterations in epileptic rats
Source: PLoS One. 2026 May 21;21(5):e0346628. doi: 10.1371/journal.pone.0346628 (PMC13193334; doi:10.1371/journal.pone.0346628)
Supplement: S1 Table — (XLSX) [file pone.0346628.s001.xlsx]

## Sheet: Epilepsy vs Control.
Supplementary table 1 Raw metabolomics data
ID	MS2 name	MS2 score	level	MS1 name	MS1 ppm	mz	rt	type	Formula	HMDB	Chinese.Name	CAS	KEGG COMPOUND ID	Super.Class	Superclass.Chinese	Class	Class.Chinese	Sub.Class	Subclass.Chinese	CE1	CE2	CE3	CE4	CE5	CE6	CE7	CE8	MEAN 慢性实验组	CC1	CC2	CC3	CC4	CC5	CC6	CC7	CC8	MEAN 慢性对照组	VIP	P-Value	Q-Value	Fold_Change	Log_Foldchange
1	2-Methylhippuric acid	1	B(i)			192.066	198.154	NEG	C10H11NO3	HMDB0011723	2-甲基马尿酸	42013-20-7	C01586	Benzenoids	苯环型化合物	Benzene and substituted derivatives	其它	Benzoic acids and derivatives	苯甲酸及衍生物	0.381881	0.625741	0.317921	0.331528	0.105452	0.288955	7.67777	0.526801	1.28201	0.0395132	1.02112	0.247136	0.0422284	0.240116	0.202735	0.288082	0.419388	0.312539	1.3319	0.327019	0.659199	4.1019	2.03629
2	Adenine	1	B(i)			134.047	211.413	NEG	C5H5N5	HMDB0000034	腺嘌呤	73-24-5	C00147	Organoheterocyclic compounds	有机杂环化合物	Imidazopyrimidines	生物碱	Purines and purine derivatives	嘌呤和嘌呤衍生物	4.6637	5.20583	4.13382	8.47298	3.87556	7.41558	1.43754	2.89936	4.76304	2.41337	6.3438	0.817673	2.44402	4.02023	0.805614	8.38839	9.12315	4.29453	0.392179	0.745656	0.90346	1.1091	0.149383
3	L-Threonine	1	B(i)			118.051	315.75	NEG	C4H9NO3	HMDB0000167	l-苏氨酸	72-19-5	C00188	Organic acids and derivatives	有机酸及其衍生物	Carboxylic acids and derivatives	氨基酸	Amino acids, peptides, and analogues	氨基酸、肽和类似物	0.0103557	0.0135562	0.00874302	0.00995407	0.0135069	0.00876785	0.00815399	0.00620428	0.00990525	0.00730773	0.0110062	0.00999283	0.0114491	0.0105488	0.0083028	0.00987382	0.0110029	0.00993553	0.3313	0.977158	0.992376	0.996952	-0.0044039
4	L-Leucine	1	B(i)			130.087	210.718	NEG	C6H13NO2	HMDB0000687	L-亮氨酸	61-90-5	C00123	Organic acids and derivatives	有机酸及其衍生物	Carboxylic acids and derivatives	氨基酸	Amino acids, peptides, and analogues	氨基酸、肽和类似物	0.0329001	0.0231405	0.0350077	0.0165472	0.0394678	0.0208769	0.0332827	0.0271022	0.0285406	0.0249578	0.0297247	0.0159166	0.0280271	0.021748	0.0213843	0.0103226	0.00010505	0.0190233	1.13618	0.0518969	0.334561	1.5003	0.585252
5	(alpha-D-mannosyl)7-beta-D-mannosyl-diacetylchitobiosyl-L-asparagine, isoform A (protein)	1	B(ii)			90.0546	342.82	POS		HMDB0062251		302-72-7		Organic acids and derivatives	有机酸及其衍生物	Carboxylic acids and derivatives	氨基酸	Amino acids, peptides, and analogues	氨基酸、肽和类似物	0.05151	0.0705347	0.100962	0.0941607	0.075415	0.0905798	0.0804073	0.0620301	0.0781999	0.0364255	0.0649368	0.0670099	0.0551739	0.0713951	0.0617805	0.0810393	0.0793134	0.0646343	1.20991	0.103641	0.421205	1.20988	0.274868
6	Graveolinine	1	B(ii)			280.09	236.507	POS	C17H13NO3	HMDB0030244	芸香宁碱	4179-37-7		Organoheterocyclic compounds	有机杂环化合物	Quinolines and derivatives	生物碱			0.0201451	0.0306492	0.0264007	0.0312616	0.0210531	0.0316649	0.0288297	0.02815	0.0272693	0.0128893	0.0277636	0.0298407	0.0284679	0.0208081	0.0252641	0.0269944	0.0301078	0.025267	0.599854	0.453088	0.74705	1.07925	0.110023
7	Prolyl-Alanine	1	B(ii)			187.107	345.082	POS		HMDB0029010	脯氨酰丙氨酸			Organic acids and derivatives	有机酸及其衍生物	Carboxylic acids and derivatives	氨基酸	Amino acids, peptides, and analogues	氨基酸、肽和类似物	0.0914855	0.144774	0.125321	0.165673	0.133981	0.175042	0.0982185	0.0823327	0.127104	0.0629332	0.179062	0.0978889	0.11142	0.0977336	0.107796	0.111976	0.151566	0.115047	0.379996	0.501166	0.777248	1.1048	0.143781
11	(R)-3-Hydroxybutyric acid	1	B(ii)			103.04	329.916	NEG	C4H8O3	HMDB0000011		625-72-9	C01089	Organic acids and derivatives	有机酸及其衍生物	Hydroxy acids and derivatives	有机酸	Beta hydroxy acids and derivatives	Beta-羟基酸及衍生物	0.0223899	0.0869761	0.0504711	0.0890006	0.043503	0.106315	0.0557676	0.0639779	0.0648002	0.0389979	0.121248	0.041179	0.12956	0.0857794	0.0372217	0.111577	0.127636	0.0866498	0.474932	0.236318	0.578575	0.747841	-0.419197
12	2-Ketobutyric acid	1	B(ii)			101.025	410.315	NEG	C4H6O3	HMDB0000005		600-18-0	C00109	Organic acids and derivatives	有机酸及其衍生物	Keto acids and derivatives	有机酸	Short-chain keto acids and derivatives	短链酮酸及衍生物	0.548705	0.569139	0.50909	0.505261	0.634646	0.551594	0.590643	0.661439	0.571315	0.743628	0.720976	0.575148	0.770029	0.666773	0.591247	0.61499	0.668219	0.668876	1.60606	0.00892699	0.232893	0.854141	-0.227454
14	D-Alanine	1	B(ii)			88.0405	282.251	NEG	C3H7NO2	HMDB0001310	D-丙氨酸	338-69-2	C00133	Organic acids and derivatives	有机酸及其衍生物	Carboxylic acids and derivatives	氨基酸	Amino acids, peptides, and analogues	氨基酸、肽和类似物	0.488035	0.698738	0.563532	0.770445	0.645709	0.625546	0.543688	0.622998	0.619836	0.198339	0.768074	0.388626	0.325907	0.523811	0.26352	0.871498	1.14252	0.560287	0.701156	0.639819	0.852583	1.10628	0.145722
15	Hydrogen phosphate	1	B(ii)			96.9694	466.434	NEG		HMDB0000973	磷酸	14066-19-4	C01293	Homogeneous non-metal compounds		Non-metal oxoanionic compounds	其它	Non-metal phosphates		9.57762	10.2037	9.77319	12.4909	12.1613	11.1902	10.39	9.35858	10.6432	8.34968	15.1229	8.73937	8.21964	9.12018	6.95669	12.287	17.6824	10.8097	0.00806836	0.909279	0.969116	0.984593	-0.022401
16	Hydroxypropionic acid	1	B(ii)			89.0244	281.694	NEG		HMDB0000700	乳酸孟酯	503-66-2	C01013	Organic acids and derivatives	有机酸及其衍生物	Hydroxy acids and derivatives	有机酸	Beta hydroxy acids and derivatives	Beta-羟基酸及衍生物	7.54559	7.82215	5.80754	20.6842	7.6575	5.74887	5.53659	4.53715	8.16745	3.00002	11.7523	4.6541	4.95729	4.77286	12.8859	18.2183	29.131	11.1715	0.641059	0.42646	0.728145	0.731099	-0.451862
17	Maleic acid	1	B(ii)			115.004	415.82	NEG	C4H4O4	HMDB0000176	马来酸	110-16-7	C01384	Organic acids and derivatives	有机酸及其衍生物	Carboxylic acids and derivatives	维生素类	Dicarboxylic acids and derivatives	二羧酸及衍生物	0.544984	0.884634	0.844854	1.07986	0.654576	0.945261	1.00192	0.628736	0.823104	0.259127	1.09537	0.507886	0.678891	0.34011	0.35327	0.935429	1.23024	0.67504	0.828574	0.334723	0.665127	1.21934	0.2861
18	Malonic acid	1	B(ii)			103.004	397.643	NEG	C3H4O4	HMDB0000691	丙二酸	141-82-2	C00383	Organic acids and derivatives	有机酸及其衍生物	Carboxylic acids and derivatives	有机酸	Dicarboxylic acids and derivatives	二羧酸及衍生物	1.98324	2.66606	2.34684	2.36512	1.90286	2.4936	2.55948	2.66699	2.37302	2.2259	3.33687	2.42223	3.19095	1.83052	2.48641	2.44956	2.99257	2.61688	0.776263	0.262087	0.605122	0.906815	-0.14112
19	3-Phosphoglyceric acid	0.999999	B(i)			184.986	455.966	NEG	C3H7O7P	HMDB0000807	3-磷甘油酸	820-11-1	C00597	Organic oxygen compounds	有机含氧化合物	Organooxygen compounds	其它	Carbohydrates and carbohydrate conjugates	碳水化合物和碳水化合物结合物	0.137026	0.194383	0.115386	0.303526	0.174184	0.145623	0.0930544	0.0796564	0.155355	0.0632758	0.236216	0.0774263	0.0608685	0.0900725	0.0489398	0.269502	0.301735	0.143505	0.318042	0.797003	0.926448	1.08258	0.114471
20	cis,cis-Muconic acid	0.999969	B(ii)			141.017	355.517	NEG	C6H6O4	HMDB0006331	顺式-已二烯二酸	1119-72-8	C02480	Lipids and lipid-like molecules	脂质和类脂分子	Fatty Acyls	脂肪酸类	Fatty acids and conjugates	脂肪酸和聚合物	67.9426	64.6494	65.9527	62.726	97.7344	52.1771	49.7964	79.7463	67.5906	95.6572	92.7082	82.6178	94.9548	94.1018	100.565	77.0734	111.48	93.6448	2.16282	0.00140234	0.167346	0.721776	-0.470376
21	Methylmalonic acid	0.999957	B(i)			117.019	347.775	NEG	C4H6O4	HMDB0000202	甲基丙二酸	516-05-2	C02170	Organic acids and derivatives	有机酸及其衍生物	Carboxylic acids and derivatives	有机酸	Dicarboxylic acids and derivatives	二羧酸及衍生物	0.268758	0.153696	0.156024	0.496678	0.257622	0.171557	0.256094	0.131422	0.236482	0.0709326	0.555399	0.132485	0.0950346	0.0738899	0.0955455	0.332452	0.474803	0.228818	0.301958	0.926212	0.975598	1.03349	0.0475293
22	L-Aspartic acid	0.999932	B(i)			132.03	416.711	NEG	C4H7NO4	HMDB0000191	L-天冬氨酸	56-84-8	C00049	Organic acids and derivatives	有机酸及其衍生物	Carboxylic acids and derivatives	氨基酸	Amino acids, peptides, and analogues	氨基酸、肽和类似物	8.88822	8.19496	8.62111	8.48603	8.9723	8.5173	6.43976	9.16053	8.41003	11.6518	10.8047	12.5522	15.4939	6.02803	13.8628	6.87067	8.89842	10.7703	1.45356	0.0874781	0.396522	0.780851	-0.356881
23	Glycohyocholic acid	0.999916	B(i)			464.302	268.299	NEG	C26H43NO6											0.0140516	0.0227017	0.00741714	0.00874679	0.00327519	0.0115084	0.00708309	0.0183737	0.0116447	0.0636431	0.0276941	0.00854814	0.0108477	0.00493946	0.0124376	0.00730657	0.00874143	0.0180198	0.610451	0.408474	0.716022	0.646218	-0.629906
24	Thiamine	0.999902	B(i)			265.111	351.219	POS	C12H17N4OS	HMDB0000235	硫胺素	59-43-8	C00378	Organoheterocyclic compounds	有机杂环化合物	Diazines	有机杂环化合物	Pyrimidines and pyrimidine derivatives	嘧啶类和嘧啶类衍生物	0.11266	0.149956	0.156767	0.162523	0.123766	0.184285	0.423058	0.167426	0.185055	0.0497336	0.126501	0.120074	0.0638334	0.0926859	0.128119	0.0797134	0.138399	0.0998823	1.81769	0.0477281	0.326944	1.85273	0.889655
25	Taurine	0.999901	B(i)			124.007	304.445	NEG	C2H7NO3S	HMDB0000251	牛磺酸	107-35-7	C00245	Organic acids and derivatives	有机酸及其衍生物	Organic sulfonic acids and derivatives	有机酸	Organosulfonic acids and derivatives	有机磺酸及衍生物	55.2906	61.4895	56.6852	74.7866	61.3072	68.6645	62.174	55.0993	61.9371	52.0357	83.6957	56.1883	64.7904	50.676	47.571	73.5957	96.7576	65.6638	0.408186	0.591435	0.828649	0.943246	-0.0842943
26	L-Lactic acid	0.999866	B(ii)			89.0243	232.358	NEG		HMDB0000190	L-乳酸	79-33-4	C00186	Organic acids and derivatives	有机酸及其衍生物	Hydroxy acids and derivatives	有机酸	Alpha hydroxy acids and derivatives	Alpha-羟基酸及衍生物	222.142	209.949	156.74	367.665	220.676	180.266	142.864	120.221	202.565	68.4733	407.744	116.069	161.666	120.624	75.3114	397.807	567.606	239.413	0.078404	0.622805	0.843518	0.846092	-0.241113
27	Adenosine	0.99982	B(i)			268.103	173.281	POS	C10H13N5O4	HMDB0000050	腺苷	58-61-7	C00212	Nucleosides, nucleotides, and analogues	核苷、核苷酸和类似物	Purine nucleosides	核苷			179.821	188.551	270.499	194.412	89.5169	334.549	110.626	174.934	192.864	201.871	206.01	62.2145	177.26	254.86	130.283	215.224	157.229	175.619	0.463107	0.630286	0.848187	1.0982	0.135135
28	Histamine	0.999709	B(ii)			112.086	378.416	POS	C5H9N3	HMDB0000870	组胺	51-45-6	C00388	Organic nitrogen compounds	有机含氮化合物	Organonitrogen compounds	胺类	Amines	胺	3.39696	9.61437	6.64874	7.0467	6.65222	10.5594	6.64032	6.32084	7.10994	12.4314	8.80097	9.03267	19.6968	7.8436	16.181	5.66967	5.79915	10.6819	1.05832	0.0971004	0.41226	0.665606	-0.58726
29	Gingerol	0.999667	B(i)			293.179	22.581	NEG	C17H26O4	HMDB0005783	姜酚	58253-27-3	C10462	Benzenoids	苯环型化合物	Phenols	酚类	Methoxyphenols	甲氧基苯酚	4.46206	4.66939	4.49075	5.39708	4.75419	8.62831	4.89946	5.3415	5.33034	10.2993	12.0018	5.18925	6.53324	6.00799	4.90921	17.1094	9.27222	8.9153	1.30081	0.0486432	0.328448	0.597887	-0.742056
30	1-Methyladenosine	0.999662	B(ii)			282.119	293.255	POS	C11H15N5O4	HMDB0003331		15763-06-1	C02494	Nucleosides, nucleotides, and analogues	核苷、核苷酸和类似物	Purine nucleosides	其它			0.127764	0.121592	0.187864	0.205712	0.155362	0.217298	0.568997	0.172799	0.219673	0.0765956	0.175962	0.133508	0.112726	0.137068	0.121379	0.150826	0.203726	0.138974	1.47737	0.16748	0.50454	1.58068	0.660548
31	Cytidine	0.999614	B(ii)			244.092	248.956	POS	C9H13N3O5	HMDB0000089	胞苷	65-46-3	C00475	Nucleosides, nucleotides, and analogues	核苷、核苷酸和类似物	Pyrimidine nucleosides	核苷			1.24971	1.31304	1.7409	1.37049	1.64402	2.02243	2.01047	1.88383	1.65436	1.0947	1.33503	1.91627	1.81968	1.34011	1.85233	1.3637	1.41835	1.51752	0.811643	0.388328	0.701622	1.09017	0.124557
32	2-Phospho-D-glyceric acid	0.999536	B(ii)			184.985	469.385	NEG		HMDB0003391			C00631	Organic oxygen compounds	有机含氧化合物	Organooxygen compounds	糖类	Carbohydrates and carbohydrate conjugates	碳水化合物和碳水化合物结合物	0.416167	0.629454	0.246942	0.45592	0.446112	0.248929	0.313012	0.408709	0.395656	0.453883	1.16236	0.746977	0.298279	0.308651	0.64608	0.429953	0.793233	0.604927	1.42451	0.0953039	0.409997	0.654056	-0.612514
34	L-Norleucine	0.999456	B(i)			132.101	288.038	POS	C6H13NO2	HMDB0001645	L-白氨酸	327-57-1	C01933	Organic acids and derivatives	有机酸及其衍生物	Carboxylic acids and derivatives	氨基酸	Amino acids, peptides, and analogues	氨基酸、肽和类似物	1.95955	2.36999	2.39375	3.18799	2.09609	3.46674	2.16922	1.74094	2.42303	1.85523	2.88735	2.9537	2.89882	1.851	2.59153	1.88146	2.10849	2.37845	0.0667249	0.874578	0.956653	1.01875	0.0267941
35	L-Carnitine	0.999428	B(i)			220.119	360.812	NEG	C7H15NO3	HMDB0000062	L-肉碱	541-15-1	C00318	Organic nitrogen compounds	有机含氮化合物	Organonitrogen compounds	其他有机氮化合物	Quaternary ammonium salts	季铵盐	1.49983	1.60613	1.62733	2.45035	1.75522	2.06679	1.74952	1.37644	1.76645	0.633863	2.57406	0.781519	0.75951	1.2574	0.559739	2.31509	2.9958	1.48462	0.909306	0.465635	0.754426	1.18983	0.250758
36	sn-Glycerol3-phosphate	0.999418	B(i)			171.007	443.343	NEG												2.76976	2.94381	3.64709	4.38687	4.2027	3.80195	2.89744	2.54825	3.39973	0.836423	3.21233	0.94213	1.85404	3.26384	0.873963	5.00913	6.52531	2.81465	0.935457	0.475923	0.761877	1.20787	0.272468
37	4-Pyridoxic acid	0.999341	B(i)			182.046	39.747	NEG	C8H9NO4											0.187332	0.178962	0.214031	0.195513	0.161544	0.110716	3.58074	0.138047	0.59586	0.095836	0.320763	0.147439	0.154461	0.288158	0.187859	0.450612	0.415184	0.257539	0.555395	0.455715	0.748867	2.31367	1.21018
38	Creatine	0.999275	B(i)			130.062	357.517	NEG	C4H9N3O2	HMDB0000064	肌酸	57-00-1	C00300	Organic acids and derivatives	有机酸及其衍生物	Carboxylic acids and derivatives	氨基酸	Amino acids, peptides, and analogues	氨基酸、肽和类似物	8.65632	10.0068	9.17044	11.5341	10.1821	10.6537	9.11794	8.84541	9.77085	6.743	13.6925	5.42791	6.06933	8.74137	4.23346	12.2247	16.4455	9.19722	0.545758	0.729937	0.896204	1.06237	0.087286
39	Acetylcholine	0.999196	B(ii)			146.117	206.816	POS	C7H16NO2	HMDB0000895	乙酰胆碱	51-84-3	C01996	Organic nitrogen compounds	有机含氮化合物	Organonitrogen compounds	其他有机氮化合物	Quaternary ammonium salts	季铵盐	0.448267	0.163791	0.392528	0.172128	0.442547	0.222365	0.227661	0.243312	0.289075	2.27433	0.650624	0.857365	1.48591	0.762642	1.68642	0.0980512	0.178591	0.999242	1.30074	0.0330283	0.298806	0.289294	-1.78939
41	Kynurenic acid	0.998941	B(i)			188.035	198.137	NEG	C10H7NO3											0.0279224	0.0263393	0.0429811	0.0573034	0.0257278	0.0117891	0.99987	0.136786	0.16609	0.574158	0.0511009	1.01802	0.205104	0.047134	0.362722	0.0254307	0.0377864	0.290182	0.679572	0.485253	0.768091	0.572365	-0.804992
42	Prostaglandin E2	0.998816	B(i)			351.22	42.4342	NEG	C20H32O5	HMDB0001220	地诺前列酮	363-24-6	C00584	Lipids and lipid-like molecules	脂质和类脂分子	Fatty Acyls	植物激素	Eicosanoids	类花生酸	2.78772	3.7323	3.51432	4.61683	4.02535	4.30077	3.4469	3.34207	3.72078	3.11717	5.03464	2.41637	3.47702	2.97464	2.65349	4.75535	6.82599	3.90683	0.210618	0.752552	0.905774	0.952378	-0.0703943
43	Deoxycytidine	0.998793	B(ii)			228.097	216.228	POS	C9H13N3O4	HMDB0000014	2’-脱氧胞苷	951-77-9	C00881	Nucleosides, nucleotides, and analogues	核苷、核苷酸和类似物	Pyrimidine nucleosides	核苷酸	Pyrimidine 2'-deoxyribonucleosides	嘧啶 2'-脱氧核糖核苷	0.686877	0.82825	0.930046	0.979615	0.777417	1.01035	0.94448	0.877695	0.879341	0.600303	0.817169	0.794558	0.723377	0.658533	0.769712	0.886905	0.877147	0.765963	1.3005	0.0492551	0.329019	1.14802	0.199147
44	Glyceraldehyde 3-phosphate	0.998618	B(i)			168.991	461.596	NEG	C3H7O6P											0.464265	0.415785	0.4114	0.659832	0.4942	0.467513	0.40632	0.356399	0.459464	0.190759	0.813568	0.401554	0.385172	0.344551	0.227647	0.742332	1.08164	0.523402	0.0734525	0.599434	0.832751	0.877841	-0.187968
45	L-Malic acid	0.99852	B(ii)			133.014	562.918	NEG		HMDB0000156	L-苹果酸	97-67-6	C00149	Organic acids and derivatives	有机酸及其衍生物	Hydroxy acids and derivatives	有机酸	Beta hydroxy acids and derivatives	Beta-羟基酸及衍生物	3.58687	4.16363	3.42206	4.73853	2.79293	3.06542	3.83331	3.54731	3.64376	1.84897	6.76719	3.41684	4.04928	2.5289	2.49694	4.58682	5.96169	3.95708	0.143322	0.643	0.854185	0.92082	-0.11901
47	Nicotinamide	0.998398	B(i)			123.055	55.4842	POS	C6H6N2O											33.2418	39.9672	42.0632	44.4741	42.713	52.7137	43.0981	39.0165	42.161	24.5627	49.9198	30.2461	29.9304	34.7027	26.1229	43.1427	49.3273	35.9943	1.13977	0.1534	0.487403	1.17132	0.228138
48	5-Methylcytidine	0.998346	B(i)			258.108	236.376	POS	C10H15N3O5	HMDB0000982	5-甲基胞苷	2140-61-6		Nucleosides, nucleotides, and analogues	核苷、核苷酸和类似物	Pyrimidine nucleosides	核苷			0.10395	0.173903	0.182491	0.152683	0.135149	0.206182	0.207547	0.165939	0.16598	0.0663624	0.164064	0.171337	0.169611	0.139112	0.157364	0.143136	0.139678	0.143833	1.07343	0.220621	0.561214	1.15398	0.206618
49	Decanoylcarnitine	0.998297	B(ii)			316.248	210.92	POS	C17H33NO4	HMDB0000651	癸酰肉碱	1492-27-9		Lipids and lipid-like molecules	脂质和类脂分子	Fatty Acyls	脂肪酸类	Fatty acid esters	脂肪酸酯	0.349391	1.80049	0.850906	0.389982	0.523038	1.93097	0.779036	0.499012	0.890353	0.600479	0.591856	0.261191	0.989962	1.43198	0.296083	0.124632	0.138683	0.554359	1.30499	0.241687	0.584065	1.6061	0.683558
50	alpha-Tocopherol	0.998278	B(ii)			429.374	29.185	NEG	C29H50O2											0.544936	0.291949	0.980157	0.758063	0.91484	1.08433	0.782436	0.662499	0.752402	0.480728	0.301443	0.480159	0.567172	0.733417	0.43534	0.988795	1.18095	0.646001	0.621678	0.457918	0.749656	1.16471	0.219967
51	3-Acetamidobutanal	0.998128	B(ii)			130.086	57.6647	POS	C6H11NO2	HMDB0059649				Organic oxygen compounds	有机含氧化合物	Organooxygen compounds	有机氧化合物	Carbonyl compounds	羰基化合物	0.0576902	0.151425	0.0629446	0.120275	0.0623755	0.0536795	0.0328766	0.0585487	0.0749769	0.0803156	0.20988	0.0962135	0.0977781	0.0440953	0.101708	0.160018	0.177737	0.120968	1.57913	0.0779002	0.381636	0.619807	-0.690109
52	Allopurinol-1-ribonucleoside	0.9981	B(i)			269.087	225.524	POS	C10H12N4O5											11.1556	12.6533	14.9106	11.886	13.3498	18.8077	16.8731	14.3265	14.2453	8.78731	15.3563	10.1164	11.467	12.0394	9.45172	11.1662	13.3124	11.4621	1.68457	0.0340442	0.299657	1.24282	0.31362
53	O-Acetylcarnitine	0.998046	B(i)			204.122	313.979	POS												59.0863	74.8084	70.5481	61.9438	63.8764	80.1176	72.5823	60.2163	67.8974	56.8847	69.6289	61.3373	62.8007	69.652	50.2072	59.9979	64.1797	61.836	1.46955	0.109858	0.431027	1.09802	0.134908
54	L-Citrulline	0.998006	B(i)			174.088	401.157	NEG	C6H13N3O3											0.371735	0.532173	0.520567	0.895149	0.328791	0.698612	0.44847	0.413171	0.526084	0.0607522	0.632267	0.159661	0.130059	0.246445	0.160201	0.571774	0.953583	0.364343	1.13977	0.235671	0.577555	1.44392	0.529995
55	D-Citrulline	0.997909	B(i)			176.102	401.677	POS												3.15387	4.52166	4.89564	6.6617	3.07863	6.29341	4.83559	4.28815	4.71608	1.31529	3.89003	2.09589	2.2361	3.20194	2.18447	4.6959	4.93734	3.06962	1.53088	0.0247144	0.275853	1.53637	0.619529
56	Ectoine	0.997878	B(i)			143.081	342.973	POS	C6H10N2O2											0.168934	0.271349	0.179769	0.188311	0.135342	0.271791	0.548523	0.192882	0.244613	0.0915289	0.182812	0.138979	0.102494	0.0999366	0.142921	0.125685	0.128517	0.126609	1.96348	0.0397155	0.307215	1.93203	0.950116
57	N-Acetylhistamine	0.997878	B(ii)			154.097	142.541	POS	C7H11N3O	HMDB0013253	Nω-乙酰基组胺	673-49-4	C05135	Organic acids and derivatives	有机酸及其衍生物	Carboxylic acids and derivatives	有机酸	Carboxylic acid derivatives	羧酸衍生物	0.129055	0.153076	0.167258	0.154532	0.135515	0.180293	0.32915	0.242093	0.186372	0.041285	0.104557	0.0537173	0.0451231	0.0902514	0.148146	0.175721	0.183764	0.105321	1.6048	0.0219865	0.272038	1.76956	0.823393
58	Adenosine monophosphate (AMP)	0.997741	B(i)			346.055	439.198	NEG	C10H14N5O7P											0.999353	3.04595	1.63295	7.77781	1.1063	3.08404	0.919431	0.803593	2.42118	0.536337	2.41864	0.160623	0.659562	0.99117	0.211898	7.87549	7.49628	2.54375	0.451967	0.932414	0.977386	0.951815	-0.0712476
59	Cytidine 5'-diphosphocholine (CDP-choline)	0.997701	B(i)			489.113	444.832	POS	C14H26N4O11P2											0.0526509	0.116222	0.106085	0.18083	0.0695227	0.151007	0.120081	0.054688	0.106386	0.0159609	0.148784	0.0180495	0.0506775	0.0646172	0.0178698	0.158583	0.158537	0.0791349	1.06377	0.351142	0.675034	1.34436	0.42692
60	DL-Phenylalanine	0.997697	B(i)			166.086	272.848	POS	C9H11NO2											0.974167	1.46063	1.30375	1.55764	1.05126	1.68464	1.40032	1.12963	1.32026	1.0663	1.68709	1.95203	1.83345	0.956917	1.72548	1.16677	1.36304	1.46889	0.51453	0.371376	0.689325	0.898814	-0.153905
61	Dodecanoylcarnitine	0.997525	B(ii)			344.279	203.667	POS		HMDB0002250		25518-54-1		Lipids and lipid-like molecules	脂质和类脂分子	Fatty Acyls	脂肪酸类	Fatty acid esters	脂肪酸酯	0.880423	4.35726	1.93825	0.647727	1.0507	3.53811	2.34013	1.27356	2.00327	1.74423	1.73455	0.913596	3.21879	3.7987	1.00932	0.212257	0.2518	1.6104	0.990322	0.562873	0.812667	1.24396	0.314935
62	Pyrophosphoric acid	0.997518	B(i)			176.936	466.486	NEG												1.12004	1.26173	1.30354	1.47545	1.53859	1.45965	1.35407	1.29313	1.35078	1.00175	1.83113	1.06724	1.1445	1.19155	0.885277	1.35934	1.96063	1.30518	0.328519	0.763004	0.910759	1.03494	0.0495431
63	Diethanolamine	0.997517	B(ii)			74.0961	71.3407	POS	C4H11NO2	HMDB0004437	二乙醇胺	111-42-2	C06772	Organic nitrogen compounds	有机含氮化合物	Organonitrogen compounds	其它	Amines	胺	10.0912	11.5821	10.7366	16.3554	10.5765	10.2927	10.9034	10.5722	11.3887	10.3637	14.3218	13.2109	11.0611	9.46403	15.8426	11.6856	11.5252	12.1844	0.79074	0.459387	0.750965	0.9347	-0.097424
64	L-Proline	0.997219	B(i)			116.07	319.816	POS	C5H9NO2	HMDB0000162	L-脯氨酸	147-85-3	C00148	Organic acids and derivatives	有机酸及其衍生物	Carboxylic acids and derivatives	氨基酸	Amino acids, peptides, and analogues	氨基酸、肽和类似物	0.913155	0.688668	0.689939	0.735395	0.608426	0.745937	0.589152	0.647854	0.702316	0.465548	0.518083	0.807193	0.571555	0.449144	0.709675	0.624317	0.4641	0.576202	1.15137	0.0482529	0.327454	1.21887	0.285546
66	Squamolone	0.99705	B(ii)			129.065	171.476	POS	C5H8N2O2	HMDB0029874		40451-67-0		Organoheterocyclic compounds	有机杂环化合物	Pyrrolidines	有机杂环化合物	Pyrrolidine carboxylic acids and derivatives	吡咯烷羧酸及衍生物	0.0403585	0.0630318	0.0401793	0.0795938	0.0559554	0.0690184	0.0641804	0.0638376	0.0595194	0.0201625	0.0417813	0.0784135	0.0489145	0.0394261	0.0740778	0.0381559	0.0917821	0.0540892	0.404618	0.592699	0.829226	1.10039	0.138019
67	Citric acid	0.996873	B(i)			191.02	584.017	NEG	C6H8O7	HMDB0000094	柠檬酸	77-92-9	C00158	Organic acids and derivatives	有机酸及其衍生物	Carboxylic acids and derivatives	有机酸	Tricarboxylic acids and derivatives	三羧酸及衍生物	11.4006	11.4272	10.183	12.5771	10.6341	10.5979	11.1255	10.2873	11.0291	8.32875	15.2273	10.771	10.8372	10.7495	9.63865	12.2969	17.1803	11.8787	0.517617	0.453137	0.74705	0.928474	-0.107066
68	Deoxyinosine	0.996623	B(ii)			251.077	202.761	NEG	C10H12N4O4	HMDB0000071	2'-脱氧肌苷	890-38-0	C05512	Nucleosides, nucleotides, and analogues	核苷、核苷酸和类似物	Purine nucleosides	维生素类	Purine 2'-deoxyribonucleosides	嘌呤 2'-脱氧核糖核苷	0.00658346	0.00749601	0.00432208	0.007438	0.0043782	0.00505659	0.00517976	0.00307173	0.00544073	0.00309074	0.00662189	0.00395815	0.00444426	0.00250948	0.00413277	0.00564117	0.0101712	0.00507121	0.0454787	0.72525	0.895275	1.07287	0.101469
69	(2S,4S)-Pinnatanine	0.996467	B(ii)			245.113	418.845	POS	C10H16N2O5	HMDB0029439		35214-74-5		Organic acids and derivatives	有机酸及其衍生物	Carboxylic acids and derivatives	氨基酸	Amino acids, peptides, and analogues	氨基酸、肽和类似物	0.738761	0.957403	1.06187	0.094553	0.846601	1.30873	0.985345	0.665321	0.832322	0.410084	0.0964422	0.540376	0.627583	0.238845	0.380711	0.991186	0.979306	0.533067	0.774692	0.101598	0.418546	1.56138	0.642826
70	Methylguanidine	0.996215	B(ii)			74.071	270.8	POS	C2H7N3	HMDB0001522	甲基胍	471-29-4	C02294	Organic nitrogen compounds	有机含氮化合物	Organonitrogen compounds	其他有机氮化合物	Guanidines	胍	1.10952	1.41241	1.28114	1.47693	1.32323	1.59255	1.41038	1.16118	1.34592	1.08669	1.55184	0.68127	0.754153	1.2406	0.525764	1.63774	1.53167	1.12622	1.09303	0.212756	0.552914	1.19508	0.257106
71	Cytosine	0.996098	B(i)			112.05	248.999	POS	C4H5N3O	HMDB0000630	胞嘧啶	71-30-7	C00380	Organoheterocyclic compounds	有机杂环化合物	Diazines	核苷	Pyrimidines and pyrimidine derivatives	嘧啶类和嘧啶类衍生物	1.27382	1.73179	1.83556	1.77119	1.68941	2.37155	1.97552	1.65656	1.78817	1.04616	1.93864	1.40922	1.83395	1.34808	1.47603	1.71414	1.68924	1.55693	1.11858	0.146987	0.479802	1.14852	0.199781
72	D-Serine	0.995972	B(i)			106.049	387.758	POS	C3H7NO3	HMDB0003406	D-丝氨酸	312-84-5	C00740	Organic acids and derivatives	有机酸及其衍生物	Carboxylic acids and derivatives	氨基酸	Amino acids, peptides, and analogues	氨基酸、肽和类似物	0.143821	0.121442	0.211402	0.215045	0.175208	0.19127	0.200905	0.178952	0.179756	0.0904333	0.146492	0.146399	0.123806	0.127046	0.151088	0.130284	0.214216	0.141221	1.24423	0.039982	0.307215	1.27287	0.348086
73	Epinephrine	0.995783	B(ii)			184.094	359.736	POS	C9H13NO3	HMDB0000068	肾上腺素	51-43-4	C00788	Benzenoids	苯环型化合物	Phenols	酚类	Benzenediols	苯二酚	2.30547	2.74114	3.21092	3.28257	3.44394	3.01064	2.58632	2.70723	2.91103	1.85914	3.33149	1.88741	1.8379	2.9003	1.81213	3.25637	3.66707	2.56898	0.846306	0.293905	0.631438	1.13315	0.180336
74	L-Glutamine	0.995688	B(i)			147.076	432.075	POS	C5H10N2O3	HMDB0000641	L-谷氨酰胺	56-85-9	C00064	Organic acids and derivatives	有机酸及其衍生物	Carboxylic acids and derivatives	氨基酸	Amino acids, peptides, and analogues	氨基酸、肽和类似物	2.02335	3.24915	3.26798	3.68202	3.07979	4.15785	2.67852	2.1327	3.03392	1.2059	3.0807	1.45856	1.49214	2.7305	1.55733	3.00921	0.786629	1.91512	1.81487	0.0155979	0.253585	1.58419	0.663748
76	3-Hydroxyadipic acid 3,6-lactone	0.995473	B(ii)			145.049	313.942	POS		HMDB0029171	2-(5-氧代四氢呋喃-2-基)乙酸	60551-20-4		Organoheterocyclic compounds	有机杂环化合物	Lactones	内酯类	Gamma butyrolactones	Gamma-丁内酯	0.10807	0.124315	0.122469	0.112823	0.112236	0.155069	0.128969	0.103068	0.120877	0.0957516	0.121178	0.104329	0.105452	0.12248	0.0883975	0.111824	0.117177	0.108324	1.50574	0.103265	0.420871	1.11589	0.158194
77	Succinic acid semialdehyde	0.995023	B(ii)			101.025	264.359	NEG		HMDB0001259	琥珀半醛	692-29-5	C00232	Lipids and lipid-like molecules	脂质和类脂分子	Fatty Acyls	脂肪酸类	Fatty acids and conjugates	脂肪酸和聚合物	4.54344	4.62248	4.62591	9.45807	4.49773	5.60125	4.92874	8.59195	5.8587	2.8984	8.32563	4.49681	14.77	4.76742	7.74046	6.84242	8.51704	7.29478	0.70462	0.34395	0.671964	0.803136	-0.316284
78	Resolvin D1	0.994701	B(ii)			359.228	418.197	POS		HMDB0003733				Lipids and lipid-like molecules	脂质和类脂分子	Fatty Acyls	脂肪酸类	Fatty acids and conjugates	脂肪酸和聚合物	0.126569	0.195742	0.216051	0.243408	0.195181	0.277188	0.199065	0.136925	0.198766	0.00134027	0.203114	0.0104137	0.00216071	0.111713	0.00410982	0.263073	0.273807	0.108716	1.51697	0.083625	0.392078	1.8283	0.870504
79	alpha-D-Glucose 1-phosphate	0.994436	B(i)			259.022	466.541	NEG	C6H13O9P											0.0506845	0.0399977	0.0358987	0.13831	0.0719021	0.0303717	0.0276419	0.0291393	0.0529932	0.0304796	0.217066	0.0374521	0.0251153	0.0270406	0.0120081	0.304273	0.218182	0.108952	0.558986	0.232633	0.574006	0.48639	-1.03982
81	Guanine	0.992924	B(i)			152.056	273.528	POS	C5H5N5O	HMDB0000132	鸟嘌呤	73-40-5	C00242	Organoheterocyclic compounds	有机杂环化合物	Imidazopyrimidines	生物碱	Purines and purine derivatives	嘌呤和嘌呤衍生物	0.203789	0.221491	0.277511	0.113108	0.214754	0.368232	0.323988	0.270078	0.249119	0.229142	0.314092	0.220669	0.319403	0.24978	0.236214	0.173003	0.18447	0.240847	0.479595	0.809515	0.930753	1.03435	0.0487186
82	4-Coumaroyl-2-hydroxyputrescine	0.99283	B(ii)			251.136	374.892	POS	C13H18N2O3	HMDB0033462		24177-22-8		Phenylpropanoids and polyketides	苯丙素类和聚酮类	Cinnamic acids and derivatives	木脂素	Hydroxycinnamic acids and derivatives	羟基肉桂酸及其衍生物	0.0373975	0.0413249	0.0453055	0.0584725	0.0463732	0.0532839	0.0712745	0.0383946	0.0489783	0.00447007	0.0464669	0.00574798	0.00278283	0.0410243	0.00351968	0.0469373	0.0458573	0.0246008	1.65339	0.0147913	0.250534	1.99092	0.993438
83	5'-Methylthioadenosine	0.992584	B(ii)			298.095	426.848	POS	C11H15N5O3S	HMDB0001173	5’-甲硫腺苷	2457-80-9	C00170	Nucleosides, nucleotides, and analogues	核苷、核苷酸和类似物	5'-deoxyribonucleosides	核苷	5'-deoxy-5'-thionucleosides	5'-脱氧-5'-硫代核苷类	0.130941	0.15521	0.494902	0.674186	0.350863	0.208797	0.173599	0.15273	0.292654	0.0810267	0.192999	0.128306	0.15583	0.151647	0.118958	0.178799	0.213561	0.152641	1.0713	0.0885762	0.398014	1.91727	0.939051
84	ADP	0.992572	B(ii)			428.035	458.159	POS		HMDB0001341	二磷酸腺苷	58-64-0	C00008	Nucleosides, nucleotides, and analogues	核苷、核苷酸和类似物	Purine nucleotides	核苷	Purine ribonucleotides	嘌呤核糖核苷酸	0.123228	0.221587	0.220529	0.308027	0.18867	0.275559	0.200827	0.153995	0.211553	0.0575901	0.226693	0.0741766	0.0769913	0.119206	0.0462699	0.230378	0.25484	0.135768	1.35606	0.0622937	0.35804	1.55819	0.639873
85	4-Ethylbenzoic acid	0.992538	B(ii)			149.061	83.112	NEG	C9H10O2	HMDB0002097	对乙基苯甲酸	619-64-7		Benzenoids	苯环型化合物	Benzene and substituted derivatives	其它	Benzoic acids and derivatives	苯甲酸及衍生物	4.71891	3.46341	2.27296	1.66366	5.80747	2.56634	2.23225	6.48052	3.65069	2.27257	5.96119	2.5871	2.42369	1.0111	2.55669	1.20946	1.91464	2.49205	0.577228	0.187473	0.528468	1.46493	0.550833
86	8-Hydroxy-2'-deoxyguanosine	0.992108	B(i)			284.098	287.549	POS	C10H13N5O5											0.0750697	0.145244	0.110841	0.232878	0.0880102	0.185971	0.116244	0.104965	0.132403	0.102237	0.131811	0.0540695	0.0907807	0.111412	0.0568926	0.215446	0.158395	0.115131	0.591371	0.528426	0.791872	1.15002	0.20166
87	Metenamine	0.992025	B(ii)			141.113	346.08	POS		HMDB0029598		100-97-0		Organoheterocyclic compounds	有机杂环化合物	Triazinanes	有机杂环化合物	1,3,5-triazinanes	1,3,5-三氮杂环己烷	0.568015	0.65745	0.671476	0.686555	0.593822	0.737454	0.680377	0.584029	0.647397	0.615096	0.609272	0.605769	0.685325	0.593489	0.609397	0.642743	0.6457	0.625849	0.726516	0.374704	0.691536	1.03443	0.0488371
88	L-Palmitoylcarnitine	0.991631	B(ii)			400.341	193.948	POS		HMDB0000222		2364-67-2	C02990	Lipids and lipid-like molecules	脂质和类脂分子	Fatty Acyls	脂肪酸类	Fatty acid esters	脂肪酸酯	8.70952	23.2196	12.0373	2.40959	8.1469	18.0108	13.308	7.41626	11.6572	30.4015	4.49178	10.8447	41.1621	21.8332	15.6078	1.76166	1.589	15.9615	0.305327	0.45356	0.74705	0.730337	-0.453365
89	S-Adenosyl-L-homocysteine	0.991043	B(i)			385.127	394.502	POS	C14H20N6O5S											0.130142	0.119192	0.143147	0.225083	0.214982	0.196954	0.273054	0.256781	0.194917	0.0631944	0.181034	0.411511	0.21237	0.147811	0.0949795	0.160141	0.192806	0.182981	0.594909	0.782675	0.9203	1.06523	0.0911662
91	Phosphoenolpyruvic acid	0.990904	B(i)			166.975	469.372	NEG	C3H5O6P	HMDB0000263	磷烯醇丙酮酸	138-08-9	C00074	Organic acids and derivatives	有机酸及其衍生物	Organic phosphoric acids and derivatives	有机酸	Phosphate esters	磷酸酯	0.163369	0.263553	0.0331612	0.28588	0.131582	0.0857438	0.11493	0.0381733	0.139549	0.164382	0.758397	0.393034	0.109061	0.112766	0.275792	0.298165	0.494693	0.325786	1.52243	0.0546328	0.341785	0.428345	-1.22316
92	Dethiobiotin	0.990878	B(i)			215.138	298.256	POS	C10H18N2O3	HMDB0003581	D-脱硫生物素	533-48-2	C01909	Lipids and lipid-like molecules	脂质和类脂分子	Fatty Acyls	脂肪酸类	Fatty acids and conjugates	脂肪酸和聚合物	0.0209855	0.0309928	0.0311804	0.0336536	0.0239535	0.0397723	0.0217269	0.0197111	0.027747	0.294618	0.0270078	0.178123	0.414906	0.0307683	0.228282	0.0204067	0.0441472	0.154782	1.63273	0.0465782	0.325038	0.179265	-2.47984
93	4-Guanidinobutanoic acid	0.990779	B(ii)			146.092	366.191	POS		HMDB0003464	4-胍基丁酸	463-00-3	C01035	Organic acids and derivatives	有机酸及其衍生物	Carboxylic acids and derivatives	氨基酸	Amino acids, peptides, and analogues	氨基酸、肽和类似物	1.66047	1.96787	2.51505	1.88059	1.31555	2.53369	5.62423	1.82734	2.4156	0.655896	2.08753	1.56477	0.996555	1.05749	1.30713	1.46237	1.43782	1.32119	1.85746	0.0601623	0.353388	1.82834	0.870537
94	5'-Inosinic acid	0.990628	B(i)			349.053	447.838	POS												0.573158	1.3077	0.554516	2.01407	1.31826	0.682997	0.277435	0.0951339	0.852908	0.16552	0.400517	0.0476534	0.328794	0.172337	0.0478439	0.902744	0.812308	0.359715	0.876941	0.0736342	0.376081	2.37107	1.24554
95	Glycylglycylglycine	0.99022	B(ii)			190.082	299.635	POS		HMDB0029419	甘氨酰甘氨酸	556-33-2		Organic acids and derivatives	有机酸及其衍生物	Carboxylic acids and derivatives	氨基酸	Amino acids, peptides, and analogues	氨基酸、肽和类似物	0.133216	0.182679	0.167012	0.213008	0.161559	0.227739	0.168806	0.145081	0.174887	0.134111	0.200676	0.079142	0.0935756	0.171873	0.0673547	0.238415	0.228206	0.151669	0.896824	0.396475	0.706102	1.15308	0.205498
96	Indoxyl sulfate	0.990145	B(ii)			212.002	25.8014	NEG	C8H7NO4S	HMDB0000682	3-吲哚基-beta-D-吡喃葡萄糖苷	487-94-5		Organic acids and derivatives	有机酸及其衍生物	Organic sulfuric acids and derivatives	有机酸	Arylsulfates	芳基硫酸酯	18.1974	27.6072	22.307	10.5725	9.07612	10.6806	100.579	13.2843	26.538	6.61016	30.7687	12.7339	6.353	13.9848	18.2802	15.222	22.086	15.7548	0.94999	0.363612	0.682795	1.68444	0.752265
97	L-Anserine	0.990122	B(i)			241.129	416.127	POS												0.963714	1.72869	2.20622	2.24483	1.44768	2.27574	1.84725	1.23561	1.74372	0.724438	2.65971	0.404968	0.384088	1.01949	0.569677	1.60557	1.61797	1.12324	1.39967	0.0808546	0.386366	1.5524	0.634503
98	N-Acetyl-L-alanine	0.990001	B(ii)			130.051	263.961	NEG	C5H9NO3	HMDB0000766	N-乙酰-L-丙氨酸	97-69-8		Organic acids and derivatives	有机酸及其衍生物	Carboxylic acids and derivatives	氨基酸	Amino acids, peptides, and analogues	氨基酸、肽和类似物	0.12653	0.137996	0.130077	0.118461	0.141427	0.136012	0.133835	0.117439	0.130222	0.0848295	0.186604	0.140269	0.120934	0.0937917	0.162605	0.102071	0.170672	0.132722	0.116258	0.861318	0.952065	0.981166	-0.0274312
99	(2E)-Piperamide-C5:1	0.989715	B(ii)			274.139	350.511	POS	C16H19NO3	HMDB0038834		117137-65-2		Organoheterocyclic compounds	有机杂环化合物	Benzodioxoles	其他			0.00470292	0.00601268	0.00720825	0.00842685	0.00381881	0.0101871	0.00725237	0.00520486	0.00660173	0.0049267	0.00478785	0.00660662	0.00896468	0.00589618	0.00764821	0.00679428	0.00628614	0.00648883	0.217073	0.900384	0.965939	1.0174	0.0248858
100	N-Acetyl-L-glutamate	0.989596	B(i)			188.056	398.928	NEG												0.121299	0.125562	0.137542	0.145994	0.116691	0.14394	0.385828	0.123841	0.162587	0.0770809	0.156034	0.121548	0.0987031	0.106213	0.0829975	0.135416	0.204552	0.122818	1.1495	0.280393	0.620258	1.3238	0.404689
101	4-Amino-2-methylenebutanoic acid	0.988871	B(ii)			116.07	443.845	POS		HMDB0030409		65370-67-4		Organic acids and derivatives	有机酸及其衍生物	Carboxylic acids and derivatives	氨基酸	Amino acids, peptides, and analogues	氨基酸、肽和类似物	0.580907	0.423557	0.930219	1.02168	0.559211	0.990418	0.750019	0.629474	0.735686	1.32358	0.550505	0.603439	1.51705	0.719793	0.474896	1.54981	0.660323	0.924924	0.402992	0.30993	0.645777	0.795401	-0.330245
102	Hypotaurine	0.988643	B(i)			108.013	351.486	NEG	C2H7NO2S	HMDB0000965	亚牛磺酸	300-84-5	C00519	Organic acids and derivatives	有机酸及其衍生物	Sulfinic acids and derivatives	有机酸	Sulfinic acids	亚磺酸	0.0747669	0.0938959	0.117889	0.17612	0.0860425	0.195986	0.117938	0.0527539	0.114424	0.058434	0.148826	0.11255	0.213494	0.0377513	0.0286418	0.135292	0.181279	0.114533	0.196387	0.997115	0.999038	0.999046	-0.00137744
103	Pyrimidine	0.988628	B(ii)			81.0444	45.3787	POS	C4H4N2	HMDB0003361	嘧啶	25247-63-6	C00396	Organoheterocyclic compounds	有机杂环化合物	Diazines	其它	Pyrimidines and pyrimidine derivatives	嘧啶类和嘧啶类衍生物	0.0390327	0.0642288	0.067894	0.0685329	0.0451138	0.078042	0.0595501	0.05899	0.060173	0.0287855	0.0542609	0.0440826	0.0292865	0.0433003	0.0411506	0.0535949	0.0549824	0.0436805	1.6209	0.0136135	0.248761	1.37757	0.462129
104	Trehalose	0.988617	B(i)			341.108	399.966	NEG	C12H22O11	HMDB0000975	海藻糖	99-20-7	C01083	Organic oxygen compounds	有机含氧化合物	Organooxygen compounds	糖类	Carbohydrates and carbohydrate conjugates	碳水化合物和碳水化合物结合物	0.210021	0.2363	0.189982	0.245473	0.235149	0.186973	0.0954257	0.246106	0.205679	0.19382	0.351266	0.244776	0.264454	0.188314	0.249736	0.292618	0.406122	0.273888	1.69669	0.0504136	0.330107	0.750959	-0.413194
105	Allysine	0.988181	B(ii)			146.081	339.997	POS	C6H11NO3	HMDB0001263	阿離胺酸	1962-83-0	C01475	Organic acids and derivatives	有机酸及其衍生物	Carboxylic acids and derivatives	氨基酸	Amino acids, peptides, and analogues	氨基酸、肽和类似物	0.0231953	0.0528627	0.030415	0.0426365	0.041567	0.0457784	0.0464169	0.0675658	0.0438047	0.0766956	0.00743862	0.0851826	0.116439	0.0250406	0.0968945	0.0360767	0.0404632	0.0605288	0.395281	0.277407	0.61794	0.7237	-0.466537
106	Guanosine	0.987624	B(i)			284.098	273.522	POS	C10H13N5O5	HMDB0000133	鸟苷	118-00-3	C00387	Nucleosides, nucleotides, and analogues	核苷、核苷酸和类似物	Purine nucleosides	植物激素			0.671127	0.832499	0.957897	0.748127	0.759277	1.3193	1.1071	0.892165	0.910936	0.741559	0.995493	0.645632	0.950153	0.823489	0.739643	0.799433	0.79021	0.810701	1.1642	0.262273	0.605269	1.12364	0.16818
107	L-homoserine	0.985983	B(i)			120.065	372.046	POS	C4H9NO3											0.122864	0.396992	0.401599	0.561659	0.380782	0.665378	0.397921	0.139471	0.383333	0.136872	0.43185	0.36734	0.258604	0.127448	0.406915	0.31819	0.365825	0.301631	0.431245	0.30904	0.645296	1.27087	0.345816
108	5-Methyldeoxycytidine	0.985866	B(ii)			242.112	206.348	POS	C10H15N3O4	HMDB0002224	5-甲基脱氧胞苷	838-07-3	C03592	Nucleosides, nucleotides, and analogues	核苷、核苷酸和类似物	Pyrimidine nucleosides	其它	Pyrimidine 2'-deoxyribonucleosides	嘧啶 2'-脱氧核糖核苷	0.141154	0.248345	0.142382	0.156113	0.125867	0.163128	0.405582	0.220235	0.200351	0.0754934	0.106671	0.127236	0.0846057	0.107955	0.0880618	0.151252	0.174718	0.114499	1.77992	0.0372348	0.305149	1.7498	0.807192
109	Xanthosine	0.984305	B(ii)			283.069	228.955	NEG	C10H12N4O6	HMDB0000299	黄嘌呤核苷	146-80-5	C01762	Nucleosides, nucleotides, and analogues	核苷、核苷酸和类似物	Purine nucleosides	核苷			0.442843	0.25097	0.298663	0.595136	0.607508	0.288626	0.307173	0.449035	0.404994	0.215741	0.500853	0.728717	0.318796	0.285228	0.203272	0.329502	0.447696	0.378726	0.0703431	0.745632	0.90346	1.06936	0.0967486
110	3-Methylhistidine	0.983842	B(ii)			170.092	396.695	POS	C7H11N3O2	HMDB0000479	3-甲基-L-组氨酸	368-16-1	C01152	Organic acids and derivatives	有机酸及其衍生物	Carboxylic acids and derivatives	氨基酸	Amino acids, peptides, and analogues	氨基酸、肽和类似物	0.614558	2.47412	2.16736	2.89583	1.86848	4.09818	2.6417	2.49529	2.40694	2.7636	1.64383	2.63894	2.47673	1.7436	2.72315	3.03902	1.88336	2.36403	0.0115424	0.914821	0.972004	1.01815	0.0259527
111	Propionylcarnitine	0.982695	B(i)			218.138	290.238	POS	C10H19NO4	HMDB0000824	丙酰肉碱	17298-37-2	C03017	Lipids and lipid-like molecules	脂质和类脂分子	Fatty Acyls	脂肪酸类	Fatty acid esters	脂肪酸酯	13.3089	14.2826	14.4052	25.5308	17.2633	22.1594	13.6986	9.76188	16.3013	3.81238	18.5802	5.95996	6.47599	11.3047	3.85546	22.9675	24.8149	12.2214	1.04636	0.272638	0.614747	1.33384	0.415583
112	Urocanic acid	0.982253	B(i)			139.05	300.496	POS	C6H6N2O2	HMDB0000301	尿刊酸	104-98-3	C00785	Organoheterocyclic compounds	有机杂环化合物	Azoles	生物碱	Imidazoles	咪唑	0.0249478	0.0109127	0.00706544	0.0122846	0.0147448	0.0085363	0.032945	0.034592	0.0182536	0.0626936	0.0131399	0.278373	0.0521322	0.0209184	0.0809013	0.0115237	0.0194525	0.0673918	1.23077	0.163944	0.499649	0.270858	-1.88439
113	Spaglumic acid	0.981791	B(i)			303.084	454.718	NEG												0.336417	0.233144	0.31561	0.257302	0.408273	0.31937	0.354455	0.615117	0.354961	2.63763	0.402969	0.681016	1.11476	0.558605	0.423351	0.376578	0.580709	0.846952	1.54489	0.11191	0.433999	0.419104	-1.25462
114	D-Aspartic acid	0.981258	B(i)			134.044	410.169	POS	C4H7NO4	HMDB0006483	D-天门冬氨酸	1783-96-6	C00402	Organic acids and derivatives	有机酸及其衍生物	Carboxylic acids and derivatives	氨基酸	Amino acids, peptides, and analogues	氨基酸、肽和类似物	0.353821	0.467305	0.529639	0.434957	0.358938	0.569375	0.335257	0.461152	0.438805	0.579197	0.399034	0.689316	1.02417	0.211557	0.873659	0.279684	0.259635	0.539531	0.458527	0.39189	0.70382	0.813309	-0.298125
115	Asparaginyl-Hydroxyproline	0.981204	B(ii)			246.108	376.598	POS	C9H15N3O5	HMDB0028732	天冬酰胺基羟脯氨酸			Organic acids and derivatives	有机酸及其衍生物	Carboxylic acids and derivatives	氨基酸	Amino acids, peptides, and analogues	氨基酸、肽和类似物	0.243493	0.415798	0.272544	0.184622	0.225394	0.317147	0.35854	0.218715	0.279532	0.0659242	0.360692	0.288922	0.167076	0.108803	0.15852	0.116117	0.112231	0.172286	1.60093	0.0326671	0.297841	1.62249	0.698209
116	L-Tyrosine	0.981144	B(i)			182.081	313.772	POS	C9H11NO3	HMDB0000158	L-酪氨酸	60-18-4	C00082	Organic acids and derivatives	有机酸及其衍生物	Carboxylic acids and derivatives	植物激素	Amino acids, peptides, and analogues	氨基酸、肽和类似物	0.034874	0.0584338	0.0714461	0.0795298	0.0285216	0.0397252	0.0735377	0.0378928	0.0529951	0.0257499	0.0550773	0.070902	0.053112	0.0182841	0.0573899	0.0521732	0.0703859	0.0503843	0.0800867	0.793608	0.924892	1.05182	0.0728856
117	Norvaline	0.980743	B(i)			118.086	280.457	POS		HMDB0013716	正缬氨酸	760-78-1	C01799	Organic acids and derivatives	有机酸及其衍生物	Carboxylic acids and derivatives	氨基酸	Amino acids, peptides, and analogues	氨基酸、肽和类似物	31.6632	44.1995	41.2381	39.1743	30.8482	44.4972	38.291	37.7103	38.4527	22.0444	40.0616	31.6945	28.1279	28.8684	30.5958	43.2594	44.2119	33.608	1.02846	0.170161	0.507236	1.14415	0.194282
119	Phosphorylcholine	0.979968	B(ii)			184.073	158.902	POS	C5H15NO4P	HMDB0001565	磷酸胆碱	626852	C00588	Organic nitrogen compounds	有机含氮化合物	Organonitrogen compounds	其他有机氮化合物	Quaternary ammonium salts	季铵盐	0.587027	0.385033	0.822331	0.484993	0.389191	0.570884	0.386193	0.701963	0.540952	0.637916	0.38849	0.632012	0.747794	0.379888	0.686619	0.771778	0.761389	0.625736	0.924625	0.306783	0.643038	0.864505	-0.210053
120	1,3-Dihydro-(2H)-indol-2-one	0.979671	B(ii)			134.059	25.7294	POS		HMDB0061918	2-吲哚酮	59-48-3		Organoheterocyclic compounds	有机杂环化合物	Indoles and derivatives	其它	Indolines	吲哚啉	0.058412	0.1034	0.0879658	0.0389483	0.0330272	0.0476854	0.270032	0.0525927	0.0865079	0.0219681	0.085954	0.0434576	0.0250381	0.0494781	0.0658283	0.0502618	0.0605389	0.0503156	1.2516	0.240478	0.583144	1.71931	0.781827
121	D-Xylose	0.979497	B(ii)			149.045	146.306	NEG	C5H10O5	HMDB0000098	D-木糖	58-86-6	C00181	Organic oxygen compounds	有机含氧化合物	Organooxygen compounds	糖类	Carbohydrates and carbohydrate conjugates	碳水化合物和碳水化合物结合物	5.11645	2.79434	4.36387	3.3293	6.25748	2.96912	3.79336	6.86564	4.4362	3.99447	1.88565	7.64477	4.84116	3.84999	5.44497	1.9891	3.42068	4.13385	0.136492	0.72903	0.895582	1.07314	0.101839
122	Uracil	0.978946	B(ii)			111.02	75.2755	NEG	C4H4N2O2	HMDB0000300	尿嘧啶	66-22-8	C00106	Organoheterocyclic compounds	有机杂环化合物	Diazines	核苷	Pyrimidines and pyrimidine derivatives	嘧啶类和嘧啶类衍生物	32.9623	35.6985	35.9038	37.8718	39.679	39.6715	35.6897	37.4356	36.864	24.7536	46.3249	41.6198	32.7637	32.8861	29.5306	36.0006	49.8277	36.7134	0.140135	0.962837	0.986835	1.0041	0.00590786
123	L-Phenylalanine	0.978921	B(i)			164.072	274.391	NEG	C9H11NO2	HMDB0000159	L-苯丙氨酸	63-91-2	C00079	Organic acids and derivatives	有机酸及其衍生物	Carboxylic acids and derivatives	氨基酸	Amino acids, peptides, and analogues	氨基酸、肽和类似物	1.79145	2.06786	1.76203	2.20416	1.68013	1.96443	1.76285	1.74081	1.87171	1.68676	3.23482	3.47085	2.96063	1.46965	3.03238	1.91415	2.92792	2.58714	1.55041	0.0348444	0.301014	0.723467	-0.467
124	2,6 Dimethylheptanoyl carnitine	0.9777	B(ii)			302.232	215.642	POS		HMDB0006320				Lipids and lipid-like molecules	脂质和类脂分子	Fatty Acyls	脂肪酸类	Fatty acid esters	脂肪酸酯	0.01015	0.0434565	0.0243172	0.0292235	0.0124347	0.0382819	0.0205473	0.0147144	0.0241407	0.0155151	0.0198364	0.00841762	0.0262855	0.0291965	0.00928343	0.0107	0.0133798	0.0165768	1.14171	0.161098	0.49598	1.4563	0.542303
125	Cholesterol sulfate	0.977223	B(ii)			465.304	23.2083	NEG		HMDB0000653	胆甾醇硫酸盐	1256-86-6	C18043	Lipids and lipid-like molecules	脂质和类脂分子	Steroids and steroid derivatives	甾体	Cholestane steroids	胆甾烷类固醇	19.8784	26.2403	18.0088	19.7377	13.4868	17.0292	12.145	18.4871	18.1267	32.0277	27.2932	25.7628	23.637	20.7444	16.3713	32.2032	47.5246	28.1955	1.79913	0.0160197	0.255076	0.642891	-0.637353
126	Methylpyrazine	0.976677	B(ii)			95.06	378.345	POS	C5H6N2	HMDB0033112	2-甲基吡嗪	109-08-0		Organoheterocyclic compounds	有机杂环化合物	Diazines	有机杂环化合物	Pyrazines	对二氮杂苯	0.316566	0.754639	0.630736	0.657301	0.624289	0.993794	0.624739	0.60279	0.650607	1.16426	0.699208	0.836965	1.45451	0.857333	1.24308	0.536176	0.546503	0.917254	0.995294	0.0706782	0.371853	0.709299	-0.495535
127	Glycine	0.976574	B(ii)			74.0248	198.158	NEG	C2H5NO2	HMDB0000123	甘氨酸	56-40-6	C00037	Organic acids and derivatives	有机酸及其衍生物	Carboxylic acids and derivatives	氨基酸	Amino acids, peptides, and analogues	氨基酸、肽和类似物	0.138031	0.121213	0.091771	0.14233	0.0930808	0.0989006	0.488141	0.14752	0.165123	0.0520008	0.191306	0.0462515	0.0677371	0.199042	0.0588161	0.151881	0.260838	0.128484	0.918464	0.517991	0.786674	1.28517	0.361955
128	8,9-DiHETrE	0.976037	B(ii)			337.237	43.1082	NEG		HMDB0002311		192461-96-4	C14773	Lipids and lipid-like molecules	脂质和类脂分子	Fatty Acyls	脂肪酸类	Eicosanoids	类花生酸	0.387327	0.880561	0.373791	0.608028	0.507769	0.442506	0.315693	0.364182	0.484982	0.559924	0.607322	0.557999	0.402295	0.326576	0.280319	0.658743	0.760916	0.519262	0.642153	0.703414	0.885362	0.933984	-0.098531
129	Cis-Aconitic acid	0.976034	B(i)			173.009	447.633	NEG	C6H6O6											0.0886519	0.108485	0.0854693	0.106014	0.0818892	0.128516	0.252218	0.166588	0.127229	0.142069	0.0976181	0.105948	0.102368	0.108471	0.151765	0.0319797	0.0919218	0.104017	0.77039	0.350874	0.674967	1.22315	0.290599
130	FAD	0.974141	B(ii)			786.163	403.905	POS		HMDB0001248	黄素腺嘌呤二核苷酸	146-14-5	C00016	Nucleosides, nucleotides, and analogues	核苷、核苷酸和类似物	Flavin nucleotides	植物激素			0.0663819	0.0946439	0.114501	0.135942	0.0918405	0.141193	0.0985997	0.0912803	0.104298	0.019792	0.0911983	0.0304255	0.033272	0.0619452	0.0248894	0.106	0.114277	0.060225	1.56852	0.0169844	0.257206	1.7318	0.792276
131	4,8 Dimethylnonanoyl carnitine	0.973996	B(ii)			330.263	206.82	POS		HMDB0006202				Lipids and lipid-like molecules	脂质和类脂分子	Fatty Acyls	脂肪酸类	Fatty acid esters	脂肪酸酯	0.0134945	0.0710813	0.039368	0.0206931	0.0144476	0.0584254	0.0367087	0.0192479	0.0341833	0.0184431	0.0248009	0.00990529	0.0383204	0.0446487	0.0121952	0.00695745	0.00726213	0.0203166	1.41004	0.15107	0.485124	1.68253	0.750631
132	4-Aminobutyric acid	0.973903	B(i)			104.07	379.272	POS	C4H9NO2											0.313664	0.284061	0.508195	0.398783	0.500116	0.467636	0.345994	0.370517	0.398621	1.07702	0.444093	0.493589	0.535011	0.38088	0.503801	0.595522	0.548472	0.572298	1.55336	0.061432	0.356366	0.696526	-0.521751
133	Betaine	0.973499	B(i)			118.086	267.027	POS	C5H11NO2	HMDB0000043	甜菜碱	107-43-7	C00719	Organic acids and derivatives	有机酸及其衍生物	Carboxylic acids and derivatives	生物碱	Amino acids, peptides, and analogues	氨基酸、肽和类似物	1.54632	2.0902	1.79433	2.02019	1.78492	2.12972	1.75449	1.61791	1.84226	1.57503	1.91138	1.51124	1.6646	1.65186	1.49426	1.948	1.95136	1.71347	0.794202	0.230878	0.572292	1.07516	0.104557
134	1H-Indole-2,3-dione	0.973084	B(ii)			146.025	43.5074	NEG		HMDB0061933	靛红	91-56-5		Organoheterocyclic compounds	有机杂环化合物	Indoles and derivatives	其它	Indolines	吲哚啉	0.146627	0.248273	0.196414	0.206074	0.213986	0.241617	0.200349	0.180623	0.204246	0.169876	0.241485	0.307549	0.232554	0.138859	0.144301	0.166788	0.23068	0.204012	0.0256441	0.992254	0.997442	1.00115	0.00165392
135	Carnosine	0.972495	B(ii)			225.099	429.406	NEG	C9H14N4O3	HMDB0000033	L-肌肽	305-84-0	C00386	Organic acids and derivatives	有机酸及其衍生物	Peptidomimetics	多肽	Hybrid peptides	杂合肽	0.992493	1.27277	1.79573	1.76407	1.35365	1.49713	1.52648	0.981017	1.39792	1.08667	2.72465	0.536564	0.6639	1.13958	0.625411	2.05389	2.62045	1.43139	0.406235	0.923346	0.974803	0.976617	-0.0341352
137	Arachidonic acid	0.971851	B(ii)			303.233	64.2039	NEG		HMDB0001043	花生四烯酸	506-32-1	C00219	Lipids and lipid-like molecules	脂质和类脂分子	Fatty Acyls	脂肪酸类	Fatty acids and conjugates	脂肪酸和聚合物	0.123439	0.28395	0.138656	0.121102	0.181054	0.137227	0.342936	0.1329	0.182658	0.106146	0.204456	0.135625	0.131359	0.127331	0.127364	0.110247	1.44813	0.298832	0.258242	0.508251	0.781018	0.61124	-0.71019
138	Xylitol	0.971792	B(i)			151.061	239.912	NEG	C5H12O5											0.149818	0.0487606	0.139796	0.144772	0.157491	0.112514	0.272471	0.203179	0.1536	0.0831529	0.0713298	0.279228	0.0987366	0.121214	0.0919225	0.0940051	0.192816	0.129051	0.596155	0.483719	0.767007	1.19023	0.251245
140	Uridine	0.970988	B(ii)			243.062	163.394	NEG	C9H12N2O6	HMDB0000296	阿糖尿苷	58-96-8	C00299	Nucleosides, nucleotides, and analogues	核苷、核苷酸和类似物	Pyrimidine nucleosides	核苷			27.203	22.8536	22.5026	29.0705	23.4188	29.029	27.8566	24.9779	25.864	21.4093	51.7161	30.0462	34.4765	18.9877	47.1707	29.9471	54.7667	36.065	1.35815	0.0736738	0.376131	0.717149	-0.479655
141	O-Phosphoethanolamine	0.970758	B(ii)			140.012	473.583	NEG	C2H8NO4P	HMDB0000224	乙醇胺磷酸酯	1071-23-4	C00346	Organic acids and derivatives	有机酸及其衍生物	Organic phosphoric acids and derivatives	有机酸	Phosphate esters	磷酸酯	0.332285	0.375192	0.403832	0.378731	0.37728	0.421805	0.356913	0.401782	0.380978	0.357854	0.466491	0.431405	0.560534	0.32679	0.513306	0.429099	0.587223	0.459088	1.5557	0.0494845	0.329471	0.829858	-0.269064
142	L-Fucose-1-phosphate	0.970403	B(i)			243.028	457.895	NEG												0.0863391	0.257434	0.112278	0.05777	0.127171	0.151313	0.147125	0.0734075	0.126605	0.112333	0.145054	0.168691	0.1818	0.103978	0.11388	0.0344438	0.0391969	0.112422	0.584473	0.635933	0.850782	1.12615	0.171405
143	beta-Hydroxypyruvic acid	0.96983	B(i)			103.004	98.8317	NEG												0.665534	0.902569	0.637101	0.670522	0.735457	0.765091	0.694553	1.06707	0.767237	0.978155	1.0094	0.961501	0.820115	0.732498	0.898193	0.670819	0.943305	0.876748	1.25942	0.128638	0.456905	0.875095	-0.192489
144	Alpha-Hydroxyisobutyric acid	0.969724	B(ii)			103.035	197.668	NEG		HMDB0000729	Alpha-羟基异丁酸	594-61-6		Organic acids and derivatives	有机酸及其衍生物	Hydroxy acids and derivatives	有机酸	Alpha hydroxy acids and derivatives	Alpha-羟基酸及衍生物	0.766396	1.09303	1.0002	2.24043	0.769993	1.33782	1.17251	1.28603	1.2083	0.805734	2.37933	0.540847	1.63455	1.50332	0.257786	1.4138	1.80158	1.29212	0.275984	0.783663	0.920574	0.935132	-0.0967583
145	Docosahexaenoic acid	0.968019	B(ii)			327.233	40.1075	NEG		HMDB0002183	二十二碳六烯酸	6217-54-5	C06429	Lipids and lipid-like molecules	脂质和类脂分子	Fatty Acyls	脂肪酸类	Fatty acids and conjugates	脂肪酸和聚合物	4.09972	17.9112	15.7655	8.23441	13.0285	14.8725	20.4785	11.8317	13.2777	2.80174	28.8162	8.46823	8.5989	8.48963	5.51244	5.03556	14.8493	10.3215	0.989684	0.408415	0.716012	1.28642	0.36336
146	Quebrachidine	0.967609	B(ii)			353.186	184.083	POS	C21H24N2O3	HMDB0030389		4835-69-2		Alkaloids and derivatives	生物碱和衍生物	Corynanthean-type alkaloids	其它			0.0183407	0.00727541	0.0313696	0.0276353	0.0125662	0.0233306	0.0294646	0.0216152	0.0214497	0.009448	0.013348	0.00187001	0.0354861	0.00620234	0.00588788	0.0115543	0.0308101	0.0143258	0.915377	0.195561	0.538075	1.49727	0.582337
147	DL-Tryptophan	0.967608	B(i)			205.097	274.926	POS	C11H12N2O2											0.0417473	0.0621696	0.0598461	0.0742245	0.0454027	0.0682686	0.0558206	0.0342106	0.0552113	0.017229	0.063691	0.0400367	0.0496431	0.0286943	0.0267916	0.0610669	0.0736201	0.0450966	0.82321	0.260276	0.603616	1.22429	0.291944
148	5-Methylcytosine	0.967555	B(i)			126.066	206.334	POS	C5H7N3O	HMDB0002894	5-甲基胞嘧啶	554-01-8	C02376	Organoheterocyclic compounds	有机杂环化合物	Diazines	糖类	Pyrimidines and pyrimidine derivatives	嘧啶类和嘧啶类衍生物	0.282386	0.466701	0.262468	0.301206	0.246909	0.323644	0.724419	0.415414	0.377893	0.150619	0.216396	0.26045	0.176289	0.219191	0.192272	0.304346	0.334105	0.231709	1.73388	0.0387621	0.307041	1.6309	0.705668
149	2-Ketoglutaric acid	0.964292	B(i)			145.015	379.9	NEG												1.82966	2.25741	2.45734	2.55455	1.68023	2.94985	2.63647	2.49691	2.3578	0.818254	1.49163	1.50225	1.57449	2.27781	0.861105	3.20093	3.66538	1.92398	1.14553	0.303397	0.64038	1.22548	0.293347
150	DL-Glutamate	0.964167	B(ii)			146.046	460.389	NEG		HMDB0060475				Organic acids and derivatives	有机酸及其衍生物	Carboxylic acids and derivatives	氨基酸	Amino acids, peptides, and analogues	氨基酸、肽和类似物	0.121834	0.0898746	0.127375	0.090306	0.808111	0.874812	0.0962953	0.118611	0.290902	0.127244	0.142855	0.152758	0.184743	0.288539	0.145942	0.23996	0.166224	0.181033	0.150883	0.396315	0.706102	1.6069	0.68428
151	Glyceraldehyde	0.963501	B(ii)			89.0245	146.272	NEG	C3H6O3	HMDB0001051	DL-甘油醛晶体	56-82-6	C02154	Organic oxygen compounds	有机含氧化合物	Organooxygen compounds	其它	Carbohydrates and carbohydrate conjugates	碳水化合物和碳水化合物结合物	4.10978	2.83033	3.59044	4.3467	4.64842	3.00209	3.17349	5.21476	3.8645	3.2158	2.94878	5.50079	4.23604	3.38714	4.29756	3.23298	4.14946	3.87107	0.445082	0.987858	0.995748	0.998303	-0.00245
152	D-Pantothenic acid	0.962129	B(i)			218.103	307.14	NEG	C9H17NO5											0.0937092	0.115107	0.103439	0.131033	0.084391	0.0908613	0.0901608	0.110046	0.102343	0.0200572	0.368051	0.050675	0.0315908	0.0750222	0.0267092	0.143424	0.801873	0.189675	0.166199	0.396114	0.706102	0.539572	-0.890114
153	Prolyl-Aspartate	0.961876	B(ii)			231.097	429.879	POS	C9H14N2O5	HMDB0029013	天冬氨酰天冬氨酸			Organic acids and derivatives	有机酸及其衍生物	Carboxylic acids and derivatives	氨基酸	Amino acids, peptides, and analogues	氨基酸、肽和类似物	0.33661	0.401358	0.406996	0.517905	0.381008	0.513984	0.360906	0.425251	0.418002	0.296222	0.388739	0.34507	0.405541	0.372459	0.341289	0.484937	0.46714	0.387675	0.575101	0.368139	0.686644	1.07823	0.108664
154	2-Hydroxyethanesulfonate	0.961739	B(ii)			124.991	149.591	NEG		HMDB0003903		107-36-8	C05123	Organic acids and derivatives	有机酸及其衍生物	Organic sulfonic acids and derivatives	其它	Organosulfonic acids and derivatives	有机磺酸及衍生物	3.96478	4.75922	4.05888	5.65145	4.31827	5.41756	11.2037	4.1591	5.44162	5.24355	6.80053	4.55017	5.91909	3.44383	3.43227	5.28123	6.92531	5.1995	0.234235	0.807791	0.93032	1.04657	0.0656625
155	Dihydrouracil	0.961272	B(ii)			115.05	179.602	POS	C4H6N2O2	HMDB0000076	二氢尿嘧啶	504-07-4	C00429	Organoheterocyclic compounds	有机杂环化合物	Diazines	植物激素	Pyrimidines and pyrimidine derivatives	嘧啶类和嘧啶类衍生物	0.0662761	0.154927	0.078271	0.119298	0.0872118	0.134603	0.0775232	0.0943839	0.101562	0.0218115	0.0921382	0.0703605	0.0670534	0.0658978	0.0504268	0.0627652	0.0648631	0.0619146	1.54685	0.00918617	0.232893	1.64035	0.714007
156	L-Argininosuccinic acid	0.960876	B(i)			291.129	476.691	POS	C10H18N4O6											0.0448459	0.0748735	0.0595284	0.0496961	0.0433861	0.0713885	0.0639173	0.0400689	0.0559631	0.0137745	0.0821707	0.0462586	0.033126	0.0187126	0.0271485	0.029023	0.0284716	0.0348357	1.56432	0.0327897	0.298029	1.60649	0.683909
157	1-Methylnicotinamide	0.960707	B(ii)			137.07	303.592	POS	C7H9N2O	HMDB0000699		3106-60-3	C02918	Organoheterocyclic compounds	有机杂环化合物	Pyridines and derivatives	其它	Pyridinecarboxylic acids and derivatives	吡啶羧酸及衍生物	0.437252	0.516704	0.714313	0.820214	0.729507	0.801556	1.21563	0.653165	0.736042	0.437394	1.7867	0.727734	0.632681	0.476189	0.651208	0.8069	0.873318	0.799016	0.0812377	0.719754	0.892429	0.921186	-0.118436
158	N-[(Ethoxycarbonyl)methyl)-p-menthane-3-carboxamide	0.960235	B(ii)			270.201	275.649	POS	C15H27NO3	HMDB0032255		68489-14-5		Organic acids and derivatives	有机酸及其衍生物	Carboxylic acids and derivatives	氨基酸	Amino acids, peptides, and analogues	氨基酸、肽和类似物	0.0144192	0.0104674	0.0131647	0.0108262	0.0122078	0.0103817	0.00803109	0.014816	0.0117893	0.0134006	0.0106361	0.0171316	0.0134437	0.00786944	0.0151478	0.00612376	0.0066292	0.0112978	0.0558038	0.772417	0.915523	1.0435	0.0614331
160	Glycodeoxycholic acid	0.959894	B(i)			448.307	227.033	NEG	C26H43NO5											0.0275917	0.0195759	0.0104962	0.00665524	7.17923e-05	0.0141586	0.00149313	0.0105903	0.0113291	0.02763	0.0537406	0.0109459	0.0121578	0.00103809	0.0150207	0.0010783	0.00667635	0.016036	0.478701	0.510546	0.782115	0.70648	-0.501279
161	Phosphocreatine	0.959468	B(ii)			212.043	444.65	POS	C4H10N3O5P	HMDB0001511	磷酸肌酸	24655	C02305	Organic acids and derivatives	有机酸及其衍生物	Carboxylic acids and derivatives	氨基酸	Amino acids, peptides, and analogues	氨基酸、肽和类似物	0.0285857	0.0374386	0.0256067	0.000206369	0.0385182	0.0238081	0.0361089	0.0623035	0.031572	0.0840322	0.0426825	0.162491	0.0274043	0.0198877	0.258486	3.47006e-05	3.47332e-05	0.0743816	0.432881	0.233471	0.574934	0.42446	-1.2363
163	Thymidine	0.958079	B(i)			241.083	86.4453	NEG	C10H14N2O5	HMDB0000273	胸苷	50-89-5	C00214	Nucleosides, nucleotides, and analogues	核苷、核苷酸和类似物	Pyrimidine nucleosides	黄酮类	Pyrimidine 2'-deoxyribonucleosides	嘧啶 2'-脱氧核糖核苷	0.65864	0.528809	0.747906	0.835748	0.530315	0.90628	0.912468	0.709092	0.728657	0.651281	0.898319	0.943092	0.738167	0.478593	0.76082	0.958622	1.42953	0.857303	0.70009	0.274932	0.615527	0.849941	-0.234565
164	Glutathione	0.957314	B(ii)			308.09	417.764	POS	C10H17N3O6S	HMDB0000125	谷胱甘肽	70-18-8	C00051	Organic acids and derivatives	有机酸及其衍生物	Carboxylic acids and derivatives	氨基酸	Amino acids, peptides, and analogues	氨基酸、肽和类似物	0.0216475	0.0277399	0.036021	0.0479714	0.0237661	0.043029	0.0317529	0.030336	0.032783	0.0125299	0.0381092	0.0273703	0.0204139	0.0217582	0.0149269	0.0350743	0.0366123	0.0258494	1.08111	0.169093	0.505838	1.26823	0.342817
165	Valyl-Glycine	0.957004	B(ii)			175.107	368.915	POS	C7H14N2O3	HMDB0029127				Organic acids and derivatives	有机酸及其衍生物	Carboxylic acids and derivatives	氨基酸	Amino acids, peptides, and analogues	氨基酸、肽和类似物	0.0517662	0.187958	0.085519	0.104871	0.0449529	0.0876126	0.0750171	0.0782181	0.0894894	0.058215	0.0767253	0.0422318	0.0451033	0.048972	0.0538382	0.112384	0.101102	0.0673214	0.745141	0.244915	0.587167	1.32929	0.410652
166	Valyl-Proline	0.956345	B(ii)			215.138	343.611	POS	C10H18N2O3	HMDB0029135				Organic acids and derivatives	有机酸及其衍生物	Carboxylic acids and derivatives	氨基酸	Amino acids, peptides, and analogues	氨基酸、肽和类似物	0.145498	0.152588	0.161037	0.214633	0.183059	0.205691	0.176733	0.128108	0.170918	0.0779343	0.145317	0.0277938	0.023058	0.117223	0.0387168	0.154696	0.185236	0.0962468	1.50878	0.00905885	0.232893	1.77583	0.828497
167	1-Aminocyclopropanecarboxylic acid	0.954314	B(ii)			102.054	402.714	POS	C4H7NO2	HMDB0036458		22059-21-8		Organic acids and derivatives	有机酸及其衍生物	Carboxylic acids and derivatives	氨基酸	Amino acids, peptides, and analogues	氨基酸、肽和类似物	0.309234	0.362427	0.430178	0.401306	0.359506	0.550055	0.408428	0.396703	0.40223	0.200254	0.258167	0.336383	0.383368	0.325551	0.262514	0.499509	0.515342	0.347636	0.971115	0.266875	0.610209	1.15704	0.210442
168	Isoleucyl-Phenylalanine	0.953403	B(ii)			279.169	186.99	POS	C15H22N2O3	HMDB0028914	异亮氨酰苯丙氨酸			Organic acids and derivatives	有机酸及其衍生物	Carboxylic acids and derivatives	氨基酸	Amino acids, peptides, and analogues	氨基酸、肽和类似物	0.0298391	0.0497549	0.0366546	0.191524	0.0392398	0.0657529	0.0422151	0.0376468	0.0615784	0.0528547	0.0734075	0.0494385	0.0936988	0.0184098	0.0716254	0.142273	0.158991	0.0825874	1.01636	0.420902	0.723286	0.745616	-0.423496
169	1-Methylhistidine	0.952851	B(ii)			170.092	432.731	POS	C7H11N3O2	HMDB0000001		332-80-9	C01152	Organic acids and derivatives	有机酸及其衍生物	Carboxylic acids and derivatives	氨基酸	Amino acids, peptides, and analogues	氨基酸、肽和类似物	0.0846608	0.785064	0.678748	0.797331	0.221511	0.854694	0.140224	0.148689	0.463865	1.14649	0.387278	0.273928	0.779611	0.270803	0.314583	0.0801984	0.133284	0.423272	0.0184293	0.820713	0.936021	1.0959	0.13212
170	Caryophyllene alpha-oxide	0.952299	B(ii)			221.185	279.775	POS		HMDB0036789		1139-30-6		Lipids and lipid-like molecules	脂质和类脂分子	Prenol lipids	其它	Sesquiterpenoids	倍半萜类	1.01679	1.2078	1.43499	0.881548	0.758376	1.12193	0.957152	1.33656	1.08939	0.596645	1.11669	1.46201	0.829974	0.711641	1.41437	0.879542	0.977884	0.998594	0.530101	0.519913	0.787958	1.09093	0.125556
171	1-nitrosonaphthalene	0.951341	B(ii)			158.059	47.1496	POS	C10H7NO	HMDB0062189		21711-65-9		Benzenoids	苯环型化合物	Naphthalenes	其它			0.0723078	0.107239	0.0718613	0.106813	0.0890652	0.0788261	0.0682677	0.0709684	0.0831686	0.0652075	0.0895791	0.0948445	0.0966398	0.0641565	0.07118	0.0809953	0.0609982	0.0779501	0.220557	0.506054	0.780056	1.06695	0.0934874
172	(R)-N-Methylsalsolinol	0.950756	B(ii)			194.117	364.729	POS		HMDB0003626		53622-84-7		Organoheterocyclic compounds	有机杂环化合物	Tetrahydroisoquinolines	有机杂环化合物			0.881977	0.567418	0.648733	0.583803	0.6416	0.588069	1.01628	0.9851	0.739123	0.704898	0.54048	0.601455	0.57141	0.926885	0.571438	0.483634	1.03227	0.679058	0.570235	0.545098	0.802729	1.08845	0.122279
173	Indoleacetaldehyde	0.949033	B(ii)			158.061	31.2299	NEG	C10H9NO	HMDB0001190	吲哚-3-乙醛	2591-98-2	C00637	Organoheterocyclic compounds	有机杂环化合物	Indoles and derivatives	生物碱	Indoles	吲哚	1.0601	1.11983	1.0519	1.10498	1.25334	0.926608	0.768644	0.998474	1.03548	0.811024	1.0141	1.19286	1.16143	0.908645	0.997454	1.17001	1.70983	1.12067	0.994567	0.448558	0.744288	0.923986	-0.114058
174	trans-Aconitic acid	0.949006	B(ii)			173.009	48.6303	NEG	C6H6O6	HMDB0000958	反式乌头酸	4023-65-8	C02341	Organic acids and derivatives	有机酸及其衍生物	Carboxylic acids and derivatives	有机酸	Tricarboxylic acids and derivatives	三羧酸及衍生物	0.213108	0.207896	0.280941	0.324116	0.272262	0.222446	0.2385	0.357306	0.264572	0.946055	0.340118	0.715622	0.529447	0.247467	0.602802	0.239974	0.541217	0.520338	1.90522	0.0204426	0.266777	0.508462	-0.975787
175	Oxypurinol	0.948351	B(i)			151.026	222.962	NEG	C5H4N4O2	HMDB0000786	奥昔嘌醇	2465-59-0	C07599	Organoheterocyclic compounds	有机杂环化合物	Imidazopyrimidines	嘧啶	Purines and purine derivatives	嘌呤和嘌呤衍生物	7.02694	5.26928	5.83496	7.37966	7.19133	5.94199	6.35809	6.86178	6.483	3.77055	8.41357	8.36062	5.75754	4.7268	5.04937	6.25603	9.29963	6.45426	0.00414426	0.9706	0.989519	1.00445	0.00641026
176	myo-Inositol	0.948286	B(ii)			179.056	398.217	NEG	C6H12O6	HMDB0000211	肌醇	87-89-8	C00137	Organic oxygen compounds	有机含氧化合物	Organooxygen compounds	醇类	Alcohols and polyols	乙醇和多元醇	1.3338	0.931037	1.43925	1.13623	1.45072	1.19221	0.858498	1.38639	1.21602	1.33965	1.58777	1.49124	1.61987	1.25598	3.24145	1.3118	1.93163	1.72242	1.70048	0.068712	0.367947	0.705991	-0.502278
177	16-Hydroxy hexadecanoic acid	0.946312	B(ii)			271.228	90.6301	NEG		HMDB0006294				Lipids and lipid-like molecules	脂质和类脂分子	Fatty Acyls	脂肪酸类	Fatty acids and conjugates	脂肪酸和聚合物	0.0440177	0.0449382	0.0428535	0.0519349	0.0126812	0.0456646	0.0778172	0.0451199	0.0456284	0.0351666	0.0661632	0.0107327	0.037274	0.0492697	0.0287356	0.0426938	0.0524918	0.0403159	0.623905	0.545608	0.803075	1.13177	0.178583
178	Salviaflaside methyl ester	0.945493	B(ii)			537.167	225.503	POS		HMDB0033706		178860-70-3		Organic oxygen compounds	有机含氧化合物	Organooxygen compounds	糖类	Carbohydrates and carbohydrate conjugates	碳水化合物和碳水化合物结合物	10.72	11.3762	14.0409	10.1367	12.4614	18.2636	16.9785	13.9098	13.4859	7.90533	14.4505	9.74201	10.5591	11.0364	8.70549	9.50032	12.2041	10.5129	1.70478	0.0344568	0.301014	1.28279	0.359289
179	3-Methoxy-4-hydroxyphenylethyleneglycol sulfate	0.943592	B(ii)			263.023	40.5547	NEG		HMDB0000559	[4-(1,2-二羟基乙基)-2-甲氧基苯基]氢硫酸盐	3415-67-6		Organic acids and derivatives	有机酸及其衍生物	Organic sulfuric acids and derivatives	有机酸	Arylsulfates	芳基硫酸酯	0.0190617	0.170549	0.0454506	0.164953	0.0763503	0.0445758	5.50478	0.243255	0.783623	0.191983	0.24039	0.299386	0.151643	0.115488	0.424574	0.118858	0.0792862	0.202701	0.062164	0.418556	0.720966	3.86591	1.95081
180	N-Acetylserine	0.943468	B(i)			146.046	308.661	NEG	C5H9NO4	HMDB0002931	N-乙酰基-D-丝氨酸	16354-58-8		Organic acids and derivatives	有机酸及其衍生物	Carboxylic acids and derivatives	氨基酸	Amino acids, peptides, and analogues	氨基酸、肽和类似物	0.18933	0.173873	0.158499	0.212356	0.173725	0.165111	0.500369	0.165782	0.217381	0.178335	0.246996	0.293161	0.223698	0.127254	0.222893	0.189382	0.277235	0.219869	0.150475	0.956832	0.984761	0.988681	-0.0164226
181	2-Methyl-6-(1-propenyl)pyrazine	0.942564	B(ii)			135.091	220.746	POS	C8H10N2	HMDB0039990		104638-11-1		Organoheterocyclic compounds	有机杂环化合物	Diazines	有机杂环化合物	Pyrazines	对二氮杂苯	0.0132379	0.0126076	0.015345	0.0124497	0.0156232	0.011472	0.0158512	0.0166071	0.0141492	0.0333454	0.0225512	0.0518125	0.038238	0.0117787	0.0482916	0.0138494	0.0165485	0.0295519	1.68281	0.0272487	0.280679	0.478791	-1.06253
182	Norclozapine	0.942294	B(ii)			313.124	225.955	POS	C17H17ClN4	HMDB0060536	8-氯-11-(1-哌嗪基)-5H-二苯并[B,E] [1,4]吡喃			Organoheterocyclic compounds	有机杂环化合物	Benzodiazepines	有机杂环化合物	Dibenzodiazepines	双苯二氮卓类	0.0548373	0.0584854	0.0670058	0.0577277	0.0671543	0.0771446	0.0667718	0.0643903	0.0641896	0.0459927	0.0642461	0.0524929	0.067406	0.0599271	0.0590563	0.0546668	0.0584923	0.057785	1.33256	0.0854599	0.39454	1.11083	0.151644
183	(10E,12Z)-9-HODE	0.94151	B(ii)			295.228	214.491	NEG		HMDB0062652		98524-19-7		Lipids and lipid-like molecules	脂质和类脂分子	Fatty Acyls	脂肪酰类	Lineolic acids and derivatives	亚油酸及衍生物	0.0728741	0.188758	0.0712033	0.0606813	0.0896449	0.0971955	0.0969732	0.0668091	0.0930174	0.0602118	0.127382	0.0618537	0.125416	0.180433	0.0629017	0.090216	0.0843131	0.0990909	0.185601	0.775521	0.916856	0.938707	-0.0912527
184	Histidinal	0.940968	B(ii)			140.081	132.855	POS		HMDB0012234	组氨醛	23784-15-8		Organic nitrogen compounds	有机含氮化合物	Organonitrogen compounds	生物碱	Amines	胺	0.010002	0.0121247	0.0190801	0.00754257	0.028411	0.0366213	0.0535704	0.0517506	0.0273878	0.195757	0.0149898	0.180771	0.101317	0.0291563	0.113491	0.00846234	0.00819957	0.0815181	0.650082	0.0922891	0.403344	0.335972	-1.57359
185	Momordenol	0.940399	B(ii)			427.36	191.257	POS	C29H46O2	HMDB0031080		189156-41-0					甾体			1.90359	6.44413	3.31927	0.620364	1.9434	4.55537	3.8396	1.94343	3.07114	5.38459	1.37072	2.05475	7.95682	5.64321	2.67914	0.576704	0.522357	3.27354	0.531225	0.86496	0.953767	0.938174	-0.0920732
186	Choline	0.940062	B(i)			104.106	275.612	POS	C5H14NO	HMDB0000097	胆碱	62-49-7	C00114	Organic nitrogen compounds	有机含氮化合物	Organonitrogen compounds	其他有机氮化合物	Quaternary ammonium salts	季铵盐	28.3572	30.5536	33.5036	32.1345	29.6343	36.587	30.354	32.4436	31.6959	29.1902	31.8016	33.8879	33.4883	26.2595	36.4823	24.2256	24.7632	30.0123	0.629393	0.38149	0.69644	1.0561	0.078743
187	N-Acryloylglycine	0.939948	B(ii)			130.049	383.775	POS	C5H7NO3	HMDB0001843		24599-25-5		Organic acids and derivatives	有机酸及其衍生物	Carboxylic acids and derivatives	氨基酸	Amino acids, peptides, and analogues	氨基酸、肽和类似物	9.80883	10.9049	11.6191	14.2726	10.3925	14.402	12.0238	9.90975	11.6667	4.2175	11.452	6.41435	6.46673	9.71808	4.84168	12.4355	11.038	8.32298	1.58747	0.0224929	0.272038	1.40174	0.487222
188	Methionyl-Isoleucine	0.939869	B(ii)			263.146	357.105	POS	C11H22N2O3S	HMDB0028976				Organic acids and derivatives	有机酸及其衍生物	Carboxylic acids and derivatives	氨基酸	Amino acids, peptides, and analogues	氨基酸、肽和类似物	3.10239	4.49021	3.80827	5.62607	2.73262	7.10966	5.52114	3.08469	4.43438	1.94117	4.20609	1.97986	2.44958	2.16168	1.3949	4.21314	3.53691	2.73542	1.61672	0.0235446	0.274005	1.6211	0.696973
189	Tricetanidin	0.939569	B(ii)			288.07	257.064	POS	C15H11O6	HMDB0034043		65618-21-5		Phenylpropanoids and polyketides	苯丙素类和聚酮类	Flavonoids	黄酮类	Hydroxyflavonoids	羟基黄酮	0.142068	0.146577	0.210107	0.0436642	0.16382	0.257309	0.312485	0.401418	0.209681	0.344538	0.164028	0.158969	0.162638	0.216868	0.191008	0.0455588	0.115585	0.174899	0.556989	0.497111	0.774648	1.19887	0.261674
190	Sphingosine	0.93911	B(ii)			300.289	76.3312	POS	C18H37NO2	HMDB0000252	D-鞘氨醇	123-78-4	C00319	Organic nitrogen compounds	有机含氮化合物	Organonitrogen compounds	生物碱	Amines	胺	0.451883	0.910291	0.691883	0.818953	0.535548	0.688834	0.633123	0.60595	0.667058	0.53467	0.859426	0.402601	0.584684	0.49872	0.449685	1.03359	1.14308	0.688307	0.0341217	0.853633	0.949311	0.969129	-0.0452399
191	Daidzein	0.938847	B(i)			255.064	22.2594	POS	C15H10O4	HMDB0003312	大豆甙元	486-66-8	C10208	Phenylpropanoids and polyketides	苯丙素类和聚酮类	Isoflavonoids	异黄酮类	Isoflav-2-enes	异黄酮-2-烯	0.0150321	0.0191469	0.00963101	0.0165375	0.0147484	0.0178548	0.105441	0.0211461	0.0274423	0.00183629	0.018989	0.0116408	0.0115928	0.00972722	0.0139209	0.0130808	0.0136662	0.0118068	1.41845	0.208551	0.549411	2.32429	1.21679
192	Cholesterol	0.93777	B(ii)			369.347	32.0297	POS	C27H46O	HMDB0000067	胆固醇	57-88-5	C00187	Lipids and lipid-like molecules	脂质和类脂分子	Steroids and steroid derivatives	甾体	Cholestane steroids	胆甾烷类固醇	0.00570547	0.0402208	0.0329741	0.0420486	0.0289283	0.0268972	0.0458854	0.0363971	0.0323821	0.0408208	0.050814	0.0296997	0.0279319	0.0363591	0.0347682	0.0369632	0.0119123	0.0336586	0.0998989	0.833681	0.942036	0.962074	-0.0557795
193	2-Isopropylphenyl methylcarbamate	0.936506	B(ii)			194.117	336.973	POS		HMDB0031797		2631-40-5	C18418	Benzenoids	苯环型化合物	Benzene and substituted derivatives	其它	Cumenes	异丙苯	2.05456	2.48196	2.38535	2.58394	2.28997	2.76558	2.33477	2.21745	2.3892	2.17821	2.41751	2.09692	2.31172	2.13973	2.18064	2.33579	2.36971	2.25378	0.936193	0.1495	0.482789	1.06008	0.0841792
194	Thiamine monophosphate	0.936458	B(i)			345.077	508.455	POS	C12H17N4O4PS	HMDB0002666	磷硫胺	495-23-8	C01081	Organoheterocyclic compounds	有机杂环化合物	Diazines	其它	Pyrimidines and pyrimidine derivatives	嘧啶类和嘧啶类衍生物	0.0322238	0.0526952	0.0746679	0.0239595	0.0512511	0.0967793	0.10281	0.0643804	0.0623459	0.0154865	0.0615404	0.0255584	0.0111991	0.052204	0.0247946	0.199368	0.0497912	0.0549928	1.16232	0.762032	0.910185	1.13371	0.181051
195	H-PHE-PRO-OH	0.935956	B(i)			263.138	247.72	POS												0.0064313	0.0201513	0.0117873	0.013867	0.018017	0.0244755	0.0200703	0.00971835	0.0155647	0.00641457	0.0253357	0.0177674	0.0350391	0.00751102	0.0266425	0.00594786	0.0195856	0.0180305	0.160855	0.582036	0.823194	0.863246	-0.212156
197	Gallic acid	0.935192	B(i)			169.018	144.951	NEG	C7H6O5	HMDB0005807	没食子酸	149-91-7	C01424	Benzenoids	苯环型化合物	Benzene and substituted derivatives	芳香类化合物	Benzoic acids and derivatives	苯甲酸及衍生物	1.9177	2.36561	1.83204	2.59537	1.81758	2.67466	2.22398	2.05354	2.18506	0.37238	3.08052	0.523986	0.308999	1.22942	0.30776	2.96319	3.92186	1.58851	1.24219	0.303117	0.640328	1.37554	0.459996
198	o-Methoxyphenyl sulfate	0.935019	B(i)			203.002	23.4494	NEG												0.391343	0.324548	0.48848	0.732088	0.574463	0.300208	10.5762	0.571165	1.74481	0.184294	0.413244	0.633308	0.26341	0.957457	0.235544	0.493974	0.752183	0.491677	1.12113	0.354983	0.677448	3.54869	1.82729
199	Xylulose 5-phosphate	0.934266	B(i)			229.012	448.338	NEG	C5H11O8P	HMDB0000868	木酮糖-5-磷酸酯	4212-65-1	C00231	Organic oxygen compounds	有机含氧化合物	Organooxygen compounds	糖类	Carbohydrates and carbohydrate conjugates	碳水化合物和碳水化合物结合物	1.9544	1.76796	2.23692	1.9265	2.19121	2.52834	2.74972	1.99419	2.16865	0.913948	3.46504	1.65962	1.01008	1.28666	0.859067	1.86207	3.20408	1.78257	1.05642	0.337942	0.66804	1.21659	0.282841
200	Epidermin	0.933092	B(ii)			262.127	425.583	POS	C11H19NO6	HMDB0034777	表皮菌素	126050-09-7		Organic oxygen compounds	有机含氧化合物	Organooxygen compounds	糖类	Carbohydrates and carbohydrate conjugates	碳水化合物和碳水化合物结合物	0.0820161	0.310492	0.345619	0.628465	0.435247	0.311719	0.106401	0.072686	0.286581	0.0309781	0.383823	0.040673	0.0325382	0.22463	0.0472578	0.341197	0.0822995	0.147925	1.23029	0.129796	0.457481	1.93734	0.954079
201	N-Methylsalsolinol	0.932542	B(ii)			194.117	350.405	POS												0.652487	0.774064	0.748601	0.878214	0.723528	0.962062	0.823361	0.656724	0.77738	0.560537	0.758101	0.616958	0.650482	0.630758	0.563726	0.749585	0.777633	0.663473	1.45108	0.0351628	0.301479	1.17168	0.228583
202	2-Pyrrolidinone	0.931934	B(ii)			86.0596	112.197	POS	C4H7NO	HMDB0002039	2-吡咯烷酮	616-45-5	C11118	Organoheterocyclic compounds	有机杂环化合物	Pyrrolidines	有机杂环化合物	Pyrrolidones	吡咯烷酮	0.181891	0.353825	0.385889	0.377169	0.266342	0.395622	0.361248	0.266482	0.323559	0.0332413	0.220492	0.264288	0.148939	0.174464	0.263043	0.330615	0.329705	0.220598	1.21506	0.0364491	0.303642	1.46673	0.552604
203	Sucrose	0.93042	B(ii)			341.108	378.489	NEG	C12H22O11	HMDB0000258	蔗糖	57-50-1	C00089	Organic oxygen compounds	有机含氧化合物	Organooxygen compounds	糖类	Carbohydrates and carbohydrate conjugates	碳水化合物和碳水化合物结合物	0.27916	0.278827	0.258952	0.327574	0.300172	0.277166	0.280698	0.258285	0.282604	0.270422	0.39039	0.293781	0.300755	0.260155	0.260168	0.330827	0.433885	0.317548	1.15582	0.180232	0.520247	0.889957	-0.168192
204	D-Phenyllactic acid	0.925991	B(ii)			165.056	111.782	NEG		HMDB0000563	D-3-苯乳酸	7326-19-4	C05607	Phenylpropanoids and polyketides	苯丙素类和聚酮类	Phenylpropanoic acids	苯丙素类			0.432899	0.33752	0.212619	0.382771	0.177073	0.282871	4.00858	0.259047	0.761673	0.0549349	0.549285	0.183982	0.086324	0.0536014	0.0706136	0.274908	0.382969	0.207077	1.39658	0.27449	0.615527	3.67821	1.879
205	Naphthalene-2-sulfonic acid	0.925682	B(i)			207.012	31.6941	NEG												0.159418	0.181268	0.138341	0.0911969	0.191914	0.124569	0.20337	0.210919	0.162625	0.10539	0.307046	0.358622	0.280107	0.21711	0.269806	0.189937	0.370883	0.262362	1.348	0.012384	0.244085	0.619847	-0.690016
206	Hydroxyprolyl-Proline	0.925668	B(ii)			229.117	403.945	POS	C10H16N2O4	HMDB0028871	羟脯氨酰脯氨酸			Organic acids and derivatives	有机酸及其衍生物	Carboxylic acids and derivatives	氨基酸	Amino acids, peptides, and analogues	氨基酸、肽和类似物	0.0593154	0.0696743	0.0364413	0.0416198	3.36194e-05	4.0706e-05	0.370011	0.0612574	0.0797992	0.0183021	0.0083286	0.0767053	0.121756	0.00870836	0.159221	0.0273417	0.090435	0.0638498	0.612937	0.739685	0.900772	1.2498	0.321692
207	PC(22:6(4Z,7Z,10Z,13Z,16Z,19Z)/20:4(5Z,8Z,11Z,14Z))	0.924615	B(ii)			854.568	147.489	POS		HMDB0008739			C00157	Lipids and lipid-like molecules	脂质和类脂分子	Glycerophospholipids	甘油磷脂类	Glycerophosphocholines	甘油磷酸胆碱	1.01294	1.32466	1.11658	0.802241	1.81718	1.7367	1.23492	0.781357	1.22832	0.448485	1.18958	0.810148	0.943861	0.954971	0.78624	0.687421	0.707797	0.816063	1.61499	0.0204615	0.266777	1.50518	0.589936
208	5-Aminopentanal	0.923724	B(ii)			102.091	420.137	POS	C5H11NO	HMDB0012815			C12455	Organic oxygen compounds	有机含氧化合物	Organooxygen compounds	羰基化合物	Carbonyl compounds	羰基化合物	0.0880435	0.165268	0.0972321	0.10543	0.164256	0.116506	0.13066	0.152956	0.127544	0.218727	0.223228	0.0625915	0.168682	0.197339	0.0673821	0.245768	0.299338	0.185382	0.76968	0.0989304	0.414383	0.688007	-0.539506
209	N-Isovaleroylglycine	0.923328	B(i)			160.096	301.321	POS	C7H13NO3											0.569183	0.605241	0.657661	0.799924	0.687333	0.773612	0.680738	0.592331	0.670753	0.361844	0.766213	0.299511	0.402658	0.647957	0.364703	0.786082	0.743141	0.546514	1.20328	0.150895	0.485085	1.22733	0.295523
210	2-Amino-3-methylimidazo[4,5-f]quinoline	0.922419	B(ii)			199.1	282.39	POS		HMDB0029706		76180-96-6	C19180	Organoheterocyclic compounds	有机杂环化合物	Quinolines and derivatives	其它			0.314424	0.28506	0.322789	0.398977	0.284744	0.412769	0.316684	0.30149	0.329617	0.730652	0.456675	0.231147	0.247062	0.297932	0.208866	0.274991	0.314549	0.345234	0.103996	0.812431	0.932152	0.954763	-0.0667847
211	Asparaginyl-Gamma-glutamate	0.921528	B(ii)			261.117	402.063	POS	C9H16N4O5	HMDB0028745	天冬酰胺基-γ-谷氨酸			Organic acids and derivatives	有机酸及其衍生物	Carboxylic acids and derivatives	氨基酸	Amino acids, peptides, and analogues	氨基酸、肽和类似物	0.018734	0.0033206	0.0211691	0.00267894	0.00256145	0.0025788	0.0267339	0.00269122	0.0100585	0.00895893	0.0336332	0.0370346	0.0169217	0.0036217	0.0214899	0.00385019	0.0100238	0.0169418	0.786804	0.257777	0.601293	0.593711	-0.752168
213	MethylIndole-3-acetate	0.920622	B(i)			188.072	93.4625	NEG	C11H11NO2											0.690546	0.63463	0.477776	0.429138	0.209408	0.188122	0.367315	0.656829	0.45672	0.301297	0.948276	0.313919	0.286525	0.172038	0.339733	0.79369	1.04326	0.524842	0.411196	0.634329	0.850192	0.870206	-0.200571
214	Proline betaine	0.92044	B(ii)			144.101	366.051	POS	C7H13NO2	HMDB0004827	水苏碱	471-87-4	C10172	Organic acids and derivatives	有机酸及其衍生物	Carboxylic acids and derivatives	氨基酸	Amino acids, peptides, and analogues	氨基酸、肽和类似物	0.0879902	0.167014	0.100322	0.0829966	0.0850009	0.189165	0.147785	0.104555	0.120604	0.0419298	0.139597	0.0885364	0.0771869	0.0948332	0.0996088	0.0992568	0.0967649	0.0922143	1.33799	0.127073	0.455387	1.30786	0.387211
215	L-trans-4-Methyl-2-pyrrolidinecarboxylic acid	0.92014	B(ii)			130.086	317.576	POS		HMDB0029435		23009-50-9		Organic acids and derivatives	有机酸及其衍生物	Carboxylic acids and derivatives	氨基酸	Amino acids, peptides, and analogues	氨基酸、肽和类似物	0.180494	0.0140184	0.00676076	0.00627613	0.00592721	0.0117947	0.00844568	0.0100511	0.030471	0.00820063	0.0180091	0.0114107	0.00965866	0.00988457	0.0102617	0.010493	0.0115549	0.0111842	0.136225	0.398947	0.707546	2.72448	1.44598
216	Prolylhydroxyproline	0.919636	B(ii)			229.117	423.25	POS	C10H16N2O4	HMDB0006695		18684-24-7		Organic acids and derivatives	有机酸及其衍生物	Carboxylic acids and derivatives	氨基酸	Amino acids, peptides, and analogues	氨基酸、肽和类似物	0.182976	0.340036	0.300483	0.365337	0.0522988	0.0658155	1.81739	0.236575	0.420115	0.0623487	0.0757747	0.309202	0.241782	0.165002	0.295471	0.236265	0.296413	0.210282	0.614159	0.342257	0.671123	1.99786	0.998456
217	Deoxyadenosine	0.919134	B(ii)			250.058	411.198	NEG	C10H13N5O3	HMDB0000101	2'-脱氧腺苷	958-09-8	C00559	Nucleosides, nucleotides, and analogues	核苷、核苷酸和类似物	Purine nucleosides	核苷酸衍生物	Purine 2'-deoxyribonucleosides	嘌呤 2'-脱氧核糖核苷	2.99098	7.67799	5.05255	7.68689	1.87734	7.52307	3.31297	2.28054	4.80029	0.875289	7.97796	0.416809	1.80568	2.42013	0.338169	6.63937	9.10011	3.69669	0.945886	0.490242	0.770955	1.29854	0.376888
218	L-Theanine	0.918818	B(ii)			173.093	369.658	NEG	C7H14N2O3	HMDB0034365	L-茶氨酸	3081-61-6		Organic acids and derivatives	有机酸及其衍生物	Carboxylic acids and derivatives	氨基酸	Amino acids, peptides, and analogues	氨基酸、肽和类似物	0.170085	0.344599	0.221095	0.338329	0.153799	0.260869	0.221046	0.202841	0.239083	0.0843442	0.326095	0.122966	0.130856	0.15112	0.128338	0.300823	0.422577	0.20839	0.650984	0.5521	0.806547	1.14729	0.198225
219	PC(22:5(7Z,10Z,13Z,16Z,19Z)/18:3(6Z,9Z,12Z))	0.917325	B(ii)			830.565	151.47	POS		HMDB0008698			C00157	Lipids and lipid-like molecules	脂质和类脂分子	Glycerophospholipids	甘油磷脂类	Glycerophosphocholines	甘油磷酸胆碱	5.38935	6.86038	5.96089	6.24382	7.83935	9.30607	6.60134	5.15489	6.66951	2.0549	8.11168	2.89985	2.92495	5.28762	2.38934	4.58533	4.93364	4.14841	1.75997	0.0108666	0.236607	1.60773	0.685021
221	Adrenochrome	0.916174	B(ii)			178.051	76.6114	NEG	C9H9NO3	HMDB0012884	肾上腺色素	19883		Organoheterocyclic compounds	有机杂环化合物	Indoles and derivatives	其它			0.192745	0.72561	0.103306	0.281154	0.118656	0.135378	0.276065	0.366491	0.274926	0.323245	0.694308	0.398225	0.136121	0.125545	0.136695	0.233933	0.258074	0.288268	0.265435	0.894463	0.964215	0.953714	-0.0683708
222	3-Hydorxy-3-methylglutaric acid	0.914886	B(i)			161.046	398.372	NEG	C6H10O5											0.310755	0.645781	0.322575	0.385524	0.39127	0.349924	0.730949	0.333381	0.43377	0.295823	0.671764	0.292543	0.335495	0.376422	0.416187	0.399499	0.532586	0.41504	0.302117	0.801427	0.928078	1.04513	0.0636801
223	Sphinganine	0.914731	B(ii)			302.304	117.197	POS	C18H39NO2	HMDB0000269		764-22-7	C00836	Organic nitrogen compounds	有机含氮化合物	Organonitrogen compounds	生物碱	Amines	胺	0.0382873	0.104884	0.0566771	0.102475	0.0551845	0.0439787	0.0577991	0.0613042	0.0650738	0.0450477	0.0859809	0.0384806	0.0684893	0.0432945	0.0453263	0.104505	0.092028	0.0653941	0.218675	0.980291	0.993011	0.995102	-0.00708376
224	N4-Acetylcytidine	0.914011	B(i)			284.088	168.681	NEG	C11H15N3O6	HMDB0005923	N-乙酰胞嘧啶核苷	3768-18-1		Nucleosides, nucleotides, and analogues	核苷、核苷酸和类似物	Pyrimidine nucleosides	其它			0.0664178	0.167192	0.0598157	0.0869973	0.086758	0.0663766	0.26789	0.120012	0.115182	0.0420352	0.105523	0.0780544	0.0771677	0.0484747	0.0609634	0.0679444	0.142359	0.0778151	0.896699	0.198576	0.540939	1.48021	0.565797
225	PC(22:6(4Z,7Z,10Z,13Z,16Z,19Z)/22:6(4Z,7Z,10Z,13Z,16Z,19Z))	0.913051	B(ii)			878.566	55.2348	POS		HMDB0008748			C00157	Lipids and lipid-like molecules	脂质和类脂分子	Glycerophospholipids	甘油磷脂类	Glycerophosphocholines	甘油磷酸胆碱	0.0557666	0.106374	0.104971	0.0611614	0.19606	0.182675	0.119323	0.0582932	0.110578	0.0234057	0.128416	0.0498748	0.0496096	0.0746949	0.0259786	0.0398526	0.058509	0.0562926	1.66979	0.031023	0.293689	1.96434	0.974047
226	Glycerophosphocholine	0.912078	B(i)			258.109	393.778	POS	C8H20NO6P	HMDB0000086	甘油磷酰胆碱	28319-77-9	C00670	Lipids and lipid-like molecules	脂质和类脂分子	Glycerophospholipids	甘油磷脂类	Glycerophosphocholines	甘油磷酸胆碱	5.00397	3.79497	4.77674	8.69722	3.76517	5.39742	2.50538	2.01216	4.49413	3.65274	7.31367	2.07972	5.37931	4.32033	3.8025	7.75288	8.5995	5.36258	0.691327	0.441053	0.738823	0.838053	-0.254886
228	D-Gluconic acid	0.91114	B(i)			195.051	361.479	NEG												0.315684	0.883446	0.32929	0.585689	0.336631	0.366994	2.58842	0.304413	0.713821	0.182912	0.675616	0.356187	0.58671	0.468973	0.312827	0.653149	0.77841	0.501848	0.592658	0.480428	0.764605	1.42238	0.508312
229	Falcarinolone	0.910099	B(ii)			259.173	243.884	POS	C17H22O2	HMDB0037645		18089-23-1		Lipids and lipid-like molecules	脂质和类脂分子	Fatty Acyls	脂肪酰类	Fatty alcohols	脂肪醇	0.00417431	0.0187107	0.00840989	0.00573971	0.00371523	0.0183139	0.0101735	0.0066002	0.00947968	0.00774282	0.0297921	0.00282122	0.0109436	0.0194956	0.00274429	0.00416873	0.00880734	0.0108145	0.424325	0.740005	0.900772	0.876575	-0.190051
230	Creatinine	0.90779	B(ii)			114.066	358.482	POS	C4H7N3O	HMDB0000562	肌酸酐	60-27-5	C00791	Organic acids and derivatives	有机酸及其衍生物	Carboxylic acids and derivatives	氨基酸	Amino acids, peptides, and analogues	氨基酸、肽和类似物	0.871962	0.882588	0.946511	1.16367	0.978394	1.04383	1.57642	0.899503	1.04536	0.503542	0.882088	0.519207	0.38625	0.72321	0.471825	0.764555	1.20201	0.681585	1.70829	0.0122509	0.243449	1.53372	0.617035
231	5-Hydroxy-L-tryptophan	0.90654	B(ii)			221.091	44.1994	POS	C11H12N2O3	HMDB0000472	5-羟基-L-色氨酸	895096	C01017	Organoheterocyclic compounds	有机杂环化合物	Indoles and derivatives	生物碱	Tryptamines and derivatives	色胺及衍生物	0.024476	0.0389478	0.0290264	0.032069	0.0251182	0.00557214	0.00613752	0.024165	0.023189	0.023503	0.0354704	0.0309628	0.0499987	0.0210708	0.0227053	0.0237199	0.0295566	0.0296234	1.38093	0.250484	0.594024	0.782792	-0.353299
232	Eicosapentaenoic acid	0.906085	B(ii)			301.218	40.4258	NEG	C20H30O2	HMDB0001999	二十碳五烯酸	10417-94-4	C06428	Lipids and lipid-like molecules	脂质和类脂分子	Fatty Acyls	脂肪酸类	Fatty acids and conjugates	脂肪酸和聚合物	0.359739	2.30038	1.59836	1.60005	1.90419	1.78518	2.64006	1.1648	1.6691	0.783551	2.70306	0.629022	0.966545	2.19994	0.78013	1.18869	1.83881	1.38622	0.745944	0.45265	0.746905	1.20406	0.267912
234	Methylimidazole acetaldehyde	0.905016	B(ii)			125.07	55.5485	POS		HMDB0004181		19639-03-3	C05827	Organoheterocyclic compounds	有机杂环化合物	Azoles	其它	Imidazoles	咪唑	0.0532814	0.0698052	0.13993	0.0831015	0.0766692	0.0919049	0.0907123	0.0866288	0.0865042	0.105549	0.0784963	0.0611893	0.0649261	0.108064	0.0762299	0.0696984	0.120665	0.0856023	0.21568	0.940691	0.979668	1.01054	0.0151206
235	Serylalanine	0.904842	B(ii)			177.086	70.3796	POS		HMDB0029032				Organic acids and derivatives	有机酸及其衍生物	Carboxylic acids and derivatives	氨基酸	Amino acids, peptides, and analogues	氨基酸、肽和类似物	0.00440972	0.00637983	0.00879214	0.0189047	0.00741282	4.0706e-05	3.51517e-05	3.20119e-05	0.00575089	0.0222205	0.014096	0.00853284	0.0130427	0.0123941	0.0073379	0.0430297	0.0361755	0.0196037	1.77159	0.0185031	0.26082	0.293358	-1.76927
236	D-Ribose 5-phosphate	0.90481	B(i)			229.012	462.876	NEG	C5H11O8P	HMDB0001548	D-核糖5-磷酸	3615-55-2	C00117	Organic oxygen compounds	有机含氧化合物	Organooxygen compounds	糖类	Carbohydrates and carbohydrate conjugates	碳水化合物和碳水化合物结合物	0.521409	0.478797	0.538919	0.595183	0.607427	0.692625	0.801803	0.547078	0.597905	0.270155	1.25403	0.508805	0.336741	0.367715	0.325716	0.606071	1.031	0.58753	0.529227	0.940124	0.979442	1.01766	0.0252549
238	Linoleoyl ethanolamide	0.903244	B(ii)			324.288	32.1757	POS	C20H37NO2	HMDB0012252		68171-52-8		Organic nitrogen compounds	有机含氮化合物	Organonitrogen compounds	其它	Amines	胺	0.13043	0.132012	0.163804	0.166154	0.158113	0.227566	0.2111	0.195948	0.173141	0.106558	0.211814	0.0953032	0.143224	0.155334	0.111477	0.134962	0.160267	0.139867	1.41752	0.0890532	0.398014	1.23789	0.307888
239	Nicotinamide mononucleotide	0.900077	B(i)			335.063	471.682	POS												0.0232978	0.0373416	0.0619709	0.0189427	0.0342505	0.0802043	0.0704094	0.0759168	0.0502918	0.00945383	0.0313161	0.0214714	0.0202745	0.0460248	0.0173691	0.0143845	0.0210185	0.0226641	1.97771	0.0119589	0.242547	2.219	1.14991
241	PC(22:6(4Z,7Z,10Z,13Z,16Z,19Z)/22:4(7Z,10Z,13Z,16Z))	0.898825	B(ii)			882.594	147.056	POS	C52H84NO8P	HMDB0008745			C00157	Lipids and lipid-like molecules	脂质和类脂分子	Glycerophospholipids	甘油磷脂类	Glycerophosphocholines	甘油磷酸胆碱	0.0569558	0.10804	0.0886253	0.0862791	0.102744	0.14887	0.104398	0.0590174	0.0943661	0.0382055	0.105569	0.111977	0.138072	0.0889156	0.111267	0.0656687	0.0545318	0.0892758	0.590864	0.753053	0.906	1.05702	0.0799999
242	2-Methylpiperidine	0.898817	B(ii)			100.112	35.1368	POS	C6H13N	HMDB0032416		109-05-7		Organoheterocyclic compounds	有机杂环化合物	Piperidines	其它			0.07273	0.0954293	0.100532	0.110222	0.0967468	0.133254	0.0902549	0.092978	0.0990184	0.0909125	0.0784429	0.0733261	0.0935367	0.0851154	0.100328	0.106801	0.0863981	0.0893577	0.840838	0.205869	0.547048	1.10811	0.148104
243	(8E,15E)-1,8,15-Heptadecatriene-11,13-diyne	0.898721	B(ii)			227.175	332.603	POS		HMDB0031041		28834-02-8		Hydrocarbons	烃类	Unsaturated hydrocarbons	不饱和烃	Enynes		0.0617132	0.0645371	0.0518965	0.0154798	0.0749716	0.0816928	0.0456532	0.0638573	0.0574752	0.0487764	0.0438154	0.0768963	0.0786378	0.0643056	0.075772	0.0461701	0.0509774	0.0606689	0.255881	0.726743	0.895305	0.947359	-0.0780167
246	N-Formyl-L-methionine	0.892194	B(ii)			176.039	206.783	NEG	C6H11NO3S	HMDB0001015	N-甲酰-L-蛋氨酸	4289-98-9	C03145	Organic acids and derivatives	有机酸及其衍生物	Carboxylic acids and derivatives	氨基酸	Amino acids, peptides, and analogues	氨基酸、肽和类似物	0.117643	0.106748	0.0907885	0.12504	0.109215	0.108883	0.0935092	0.0898317	0.105207	0.0688914	0.210787	0.0852104	0.0855468	0.0621488	0.0573665	0.116285	0.156476	0.105339	0.125286	0.994781	0.998367	0.998749	-0.00180527
250	2-Hydroxymyristic acid	0.885959	B(ii)			243.196	65.4823	NEG	C14H28O3	HMDB0002261	2-羟基十四烷酸	2507-55-3		Lipids and lipid-like molecules	脂质和类脂分子	Fatty Acyls	脂肪酸类	Fatty acids and conjugates	脂肪酸和聚合物	0.168021	0.993138	0.744112	0.196756	0.436366	0.720728	1.16056	1.09595	0.689454	0.471458	0.450431	0.785022	1.19564	0.758796	0.467078	0.181828	0.227979	0.567279	0.675417	0.511005	0.782548	1.21537	0.281396
251	3,5,7-trihydroxy-2-(4-hydroxyphenyl)-3,4-dihydro-2H-1-benzopyran-4-one	0.884932	B(ii)			287.05	416.143	NEG		HMDB0125362				Phenylpropanoids and polyketides	苯丙素类和聚酮类	Flavonoids	黄酮类	Flavans	黄烷	0.435693	0.465544	0.559925	0.435731	0.406829	0.522334	0.300038	0.53936	0.458182	0.783419	0.531156	1.00585	1.3655	0.15482	1.13676	0.25742	0.316797	0.693966	0.815768	0.183763	0.524836	0.660236	-0.598946
252	Pyrrolidine	0.883499	B(ii)			72.0804	34.8552	POS	C4H9N	HMDB0031641	四氢吡咯	123-75-1		Organoheterocyclic compounds	有机杂环化合物	Pyrrolidines	有机杂环化合物			0.0396315	0.0538723	0.0531903	0.0576837	0.0632355	0.0857456	0.0762282	0.0416583	0.0589057	0.0578226	0.0562147	0.0414399	0.0504857	0.0600766	0.0529217	0.0684183	0.0512511	0.0548288	0.739301	0.526432	0.790726	1.07436	0.103472
253	2-Piperidone	0.881663	B(i)			100.075	50.0166	POS	C5H9NO											0.0192268	0.110552	0.0515463	0.178881	0.312542	0.0944656	0.0535535	0.101691	0.115307	0.0132504	0.0169267	0.352262	0.0136891	0.0322738	0.0123119	0.20772	0.216411	0.108106	0.55958	0.901569	0.965939	1.06662	0.0930427
254	L-Alanine	0.880223	B(i)			90.0545	47.0575	POS	C3H7NO2	HMDB0000161	L-丙氨酸	56-41-7	C00041	Organic acids and derivatives	有机酸及其衍生物	Carboxylic acids and derivatives	氨基酸	Amino acids, peptides, and analogues	氨基酸、肽和类似物	0.0571988	0.0744816	0.0620873	0.0842662	0.0711096	0.0658462	0.05034	0.0661435	0.0664341	0.0964933	0.0839042	0.0833817	0.0978889	0.0498554	0.0997903	0.0952441	0.104203	0.0888451	2.00981	0.00744869	0.226773	0.747752	-0.419368
255	Phytanic acid	0.879276	B(ii)			311.295	39.1319	NEG	C20H40O2	HMDB0000801	植烷酸	14721-66-5	C01607	Lipids and lipid-like molecules	脂质和类脂分子	Prenol lipids	脂肪酸类	Diterpenoids	二萜类	0.594102	0.862295	0.960621	0.460912	0.529645	1.12412	0.97356	0.641895	0.768394	0.374846	0.952736	0.516197	0.51764	0.555016	0.642099	0.680406	1.1683	0.675905	0.774777	0.474878	0.761106	1.13684	0.185025
256	L-prolyl-L-proline	0.878387	B(ii)			213.123	416.256	POS	C10H16N2O3	HMDB0011180				Organic acids and derivatives	有机酸及其衍生物	Carboxylic acids and derivatives	氨基酸	Amino acids, peptides, and analogues	氨基酸、肽和类似物	0.111136	0.0921884	0.0805572	0.134055	0.0901898	0.1228	0.0903923	0.0542352	0.0969443	0.0600482	0.164983	0.0844802	0.079277	0.0621176	0.0577338	0.0967267	0.126033	0.0914248	0.249779	0.73459	0.89855	1.06037	0.0845694
257	N-Acetylgalactosamine 6-sulfate	0.87649	B(ii)			300.04	146.876	NEG		HMDB0000841		10357-00-3		Organic oxygen compounds	有机含氧化合物	Organooxygen compounds	胺类	Carbohydrates and carbohydrate conjugates	碳水化合物和碳水化合物结合物	2.20677	1.56368	1.78916	1.53655	1.63291	1.51146	3.78834	2.64314	2.084	0.946947	2.10118	2.32978	2.55831	1.36157	4.82395	1.78091	2.53655	2.3049	0.148577	0.664659	0.865032	0.904161	-0.145348
258	(25S)-26-Hydroxy-24-methylenecycloartan-3-one	0.875639	B(ii)			455.391	188.399	POS	C31H50O2	HMDB0034555		232266-06-7		Lipids and lipid-like molecules	脂质和类脂分子	Steroids and steroid derivatives	甾体	Cycloartanols and derivatives	环木菠萝烷醇及衍生物	0.260109	3.86482	2.5459	0.216694	0.526743	2.74906	3.91011	1.77153	1.98062	2.95024	0.63654	2.01009	5.30082	3.72531	1.56908	0.0445072	0.0423149	2.03486	0.707013	0.950274	0.982907	0.973342	-0.0389808
259	Hydroxyphenyllactic acid	0.875402	B(ii)			181.051	201.429	NEG	C9H10O4	HMDB0000755	3-(4-羟基苯基)乳酸	306-23-0	C03672	Phenylpropanoids and polyketides	苯丙素类和聚酮类	Phenylpropanoic acids	苯丙素类			0.173843	0.229759	0.339156	0.573005	0.21544	0.305795	0.512614	0.157603	0.313402	6.25359e-05	0.288867	0.0859531	0.0427927	0.127859	6.0685e-05	0.39155	0.563209	0.187544	1.25954	0.189449	0.531307	1.67108	0.740783
260	PC(22:6(4Z,7Z,10Z,13Z,16Z,19Z)/18:1(11Z))	0.874416	B(ii)			832.582	131.684	POS		HMDB0008728			C00157	Lipids and lipid-like molecules	脂质和类脂分子	Glycerophospholipids	甘油磷脂类	Glycerophosphocholines	甘油磷酸胆碱	0.598123	1.0288	0.945288	0.910359	1.00958	1.35705	1.05704	0.67869	0.948115	0.418062	1.10183	0.709128	0.68037	0.960145	0.42817	0.678673	0.853402	0.728723	1.43407	0.0853015	0.394298	1.30106	0.379692
261	PC(22:2(13Z,16Z)/14:0)	0.874159	B(ii)			786.595	158.012	POS	C44H84NO8P	HMDB0008590			C00157	Lipids and lipid-like molecules	脂质和类脂分子	Glycerophospholipids	甘油磷脂类	Glycerophosphocholines	甘油磷酸胆碱	79.2114	65.3627	87.0263	90.8375	71.7652	76.6873	73.6122	73.869	77.2964	62.9414	63.3623	49.3138	49.0217	51.9267	38.639	86.2182	73.9617	59.4231	1.43714	0.0117839	0.242254	1.30078	0.379379
262	Edulinine	0.873577	B(ii)			292.156	249.651	POS												0.0115354	0.0164268	0.00540218	0.00320616	0.00422191	0.0105464	0.00736871	0.00809183	0.00834993	0.00363077	0.0184475	0.00321633	0.00387933	0.00385868	0.00348103	0.011442	0.0100746	0.00725379	0.561946	0.668098	0.866516	1.15111	0.20303
263	LysoPE(18:1(9Z)/0:0)	0.872297	B(ii)			480.306	216.839	POS		HMDB0011506		89576-29-4		Lipids and lipid-like molecules	脂质和类脂分子	Glycerophospholipids	甘油磷脂类	Glycerophosphoethanolamines	磷脂酰乙醇胺	0.566305	0.490194	0.523638	0.539612	0.534031	0.603298	0.621149	0.637179	0.564426	0.350369	0.546143	0.371387	0.340689	0.277519	0.57626	0.486327	0.67084	0.452442	1.01915	0.0601525	0.353388	1.24751	0.319052
264	PC(22:6(4Z,7Z,10Z,13Z,16Z,19Z)/20:2(11Z,14Z))	0.872157	B(ii)			858.595	149.399	POS	C50H84NO8P	HMDB0008736			C00157	Lipids and lipid-like molecules	脂质和类脂分子	Glycerophospholipids	甘油磷脂类	Glycerophosphocholines	甘油磷酸胆碱	0.273378	0.454879	0.43409	0.414383	0.444052	0.559364	0.416687	0.336295	0.416641	0.233872	0.390579	0.466421	0.583847	0.388858	0.553272	0.294248	0.353564	0.408083	0.321713	0.871948	0.955982	1.02097	0.0299442
265	PI(20:2(11Z,14Z)/16:0)	0.87163	B(ii)			863.562	213.904	POS	C45H83O13P	HMDB0009875			C00626	Lipids and lipid-like molecules	脂质和类脂分子	Glycerophospholipids	甘油磷脂类	Glycerophosphoinositols	甘油磷酸肌醇	0.0681941	0.0621605	0.076877	0.0507636	0.0522659	0.0748171	0.0790087	0.0622617	0.0657936	0.0225626	0.0722937	0.0203896	0.0102886	0.0460709	0.0126993	0.0523008	0.0444496	0.0351319	1.83116	0.00325431	0.19688	1.87276	0.905165
266	Triethylamine	0.871626	B(ii)			102.127	218.857	POS	C6H15N	HMDB0032539	三乙胺	121-44-8	C14691	Organic nitrogen compounds	有机含氮化合物	Organonitrogen compounds	胺类	Amines	胺	0.0814194	0.111231	0.0907677	0.102308	0.0838452	0.091381	0.105469	0.104296	0.0963397	0.0775049	0.0967075	0.0854338	0.0875352	0.0813211	0.0911913	0.0871229	0.0863263	0.0866429	1.30466	0.0439802	0.318407	1.11192	0.153049
268	PC(20:2(11Z,14Z)/14:0)	0.869898	B(ii)			758.567	130.482	POS	C42H80NO8P	HMDB0008328			C00157	Lipids and lipid-like molecules	脂质和类脂分子	Glycerophospholipids	甘油磷脂类	Glycerophosphocholines	甘油磷酸胆碱	157.092	189.289	175.526	241.96	143.484	283.548	189.167	175.391	194.432	95.4347	186.969	84.3156	87.6544	131.09	111.036	172.671	165.852	129.378	1.69712	0.0100056	0.233098	1.50282	0.587675
269	2,4-Dihydroxybenzoic acid	0.869005	B(i)			153.019	23.1435	NEG	C7H6O4	HMDB0029666		89-86-1		Benzenoids	苯环型化合物	Benzene and substituted derivatives	芳香类化合物	Benzoic acids and derivatives	苯甲酸及衍生物	0.16951	0.166817	0.120438	0.173674	0.114337	0.0884752	0.965873	0.200061	0.249898	0.101932	0.173732	0.140214	0.122007	0.0883762	0.113919	0.133153	0.164915	0.129781	1.03757	0.283755	0.62345	1.92554	0.945261
270	(2R,3R,4R)-2-Amino-4-hydroxy-3-methylpentanoic acid	0.868947	B(ii)			148.096	300.16	POS		HMDB0029449				Organic acids and derivatives	有机酸及其衍生物	Carboxylic acids and derivatives	氨基酸	Amino acids, peptides, and analogues	氨基酸、肽和类似物	0.0862083	0.141011	0.0775026	0.0885688	0.0632415	0.148516	0.132431	0.0849383	0.102802	0.0368352	0.138746	0.0638335	0.0591892	0.0903615	0.101636	0.118402	0.120275	0.0911598	0.819801	0.503718	0.778521	1.12771	0.173402
271	Sorbitol	0.868787	B(ii)			181.072	298.258	NEG	C6H14O6	HMDB0000247	山梨醇	50-70-4	C00794	Organic oxygen compounds	有机含氧化合物	Organooxygen compounds	糖类	Carbohydrates and carbohydrate conjugates	碳水化合物和碳水化合物结合物	0.0388148	0.0695965	0.0159182	0.259028	0.0560044	0.0612125	0.414109	0.015152	0.116229	0.0573774	0.164204	0.0976392	0.14033	0.0142438	0.0593877	0.263293	0.476675	0.159144	0.685259	0.567862	0.816445	0.730343	-0.453354
272	L-2-Amino-5-hydroxypentanoic acid	0.868434	B(ii)			134.081	337.472	POS		HMDB0031658	L-2-氨基-5-羟基戊酸			Organic acids and derivatives	有机酸及其衍生物	Carboxylic acids and derivatives	氨基酸	Amino acids, peptides, and analogues	氨基酸、肽和类似物	0.0347962	0.0413483	0.0601222	0.06543	0.0409723	0.052877	0.0337837	0.0296005	0.0448663	0.0316918	0.0461255	0.045233	0.0272202	0.0430023	0.0152244	0.0404245	0.0551444	0.0380083	0.753144	0.304936	0.641699	1.18043	0.239319
273	Isomaltose	0.868217	B(ii)			341.108	356.214	NEG	C12H22O11	HMDB0002923	异麦芽糖	499-40-1	C00252	Organic oxygen compounds	有机含氧化合物	Organooxygen compounds	其它	Carbohydrates and carbohydrate conjugates	碳水化合物和碳水化合物结合物	0.0335848	0.0326788	0.034767	0.0368673	0.0694532	0.0242448	0.0220832	0.0434207	0.0371375	0.0534796	0.0499023	0.0550345	0.0589026	0.0807386	0.0376838	0.0491217	0.0588738	0.0554671	1.72671	0.0170382	0.257206	0.66954	-0.578758
274	Deoxyguanosine	0.866174	B(i)			266.089	176.207	NEG	C10H13N5O4	HMDB0000085	2'-脱氧鸟苷	961-07-9	C00330	Nucleosides, nucleotides, and analogues	核苷、核苷酸和类似物	Purine nucleosides	植物激素	Purine 2'-deoxyribonucleosides	嘌呤 2'-脱氧核糖核苷	0.649017	0.698712	0.982217	2.00353	0.277745	3.23445	1.48877	0.572544	1.23837	0.724115	0.990005	0.149885	0.606988	1.1763	0.361844	3.47196	0.807351	1.03605	0.784073	0.694237	0.880289	1.19528	0.257346
275	Imidazole-4-acetaldehyde	0.861811	B(ii)			111.055	89.1319	POS	C5H6N2O	HMDB0003905	(1H-咪唑-4-基)-乙醛	645-14-7	C05130	Organoheterocyclic compounds	有机杂环化合物	Azoles	生物碱	Imidazoles	咪唑	0.448759	0.607047	0.531707	0.960368	0.547232	0.809338	0.690584	0.486258	0.635162	0.222144	0.687516	0.416261	0.284971	0.32311	0.613765	0.497543	0.528012	0.446665	1.2929	0.0433191	0.316759	1.42201	0.50793
276	N(6)-(1,2-dicarboxyethyl)AMP	0.860846	B(ii)			230.53	15.6698	NEG		HMDB0059653				Nucleosides, nucleotides, and analogues	核苷、核苷酸和类似物	Purine nucleotides	其它	Purine ribonucleotides	嘌呤核糖核苷酸	0.67481	2.569	1.3849	2.027	0.328654	3.28923	1.09365	0.563806	1.49138	0.166293	2.13889	0.025628	0.383316	0.461515	0.0146948	1.8365	1.68987	0.839589	1.18433	0.202104	0.543561	1.77632	0.828895
277	2-O-(5,8,11,14,17-Eicosapentaenoyl)-1-O-hexadecylglycero-3-phosphocholine	0.860141	B(ii)			766.569	99.831	POS		HMDB0039528	2-O-（5,8,11,14,17-二十碳五烯酰基）-1-O-十六烷基甘油-3-磷酸胆碱	132196-28-2		Lipids and lipid-like molecules	脂质和类脂分子	Glycerophospholipids	甘油磷脂类	Glycerophosphocholines	甘油磷酸胆碱	8.37971	9.53058	7.1166	13.9307	9.69458	6.15936	13.7262	3.59151	9.01615	12.5917	15.9756	11.0376	14.5252	14.011	8.43305	12.442	12.5114	12.6909	1.1953	0.0278031	0.282045	0.71044	-0.493216
279	O-Acetyl-L-serine	0.857366	B(i)			146.046	407.92	NEG	C5H9NO4											19.6664	19.4573	20.7779	24.4418	21.1445	24.0931	21.1196	20.1735	21.3593	11.8351	22.0933	18.0323	18.9138	18.8916	13.6669	29.5665	39.0197	21.5024	0.226422	0.965609	0.98789	0.993344	-0.0096345
280	Succinic anhydride	0.857183	B(ii)			99.0065	390.612	NEG		HMDB0032523	丁二酸酐	108-30-5	C19524	Organic acids and derivatives	有机酸及其衍生物	Carboxylic acids and derivatives	有机杂环化合物	Dicarboxylic acids and derivatives	二羧酸及衍生物	0.0632391	0.253612	0.0545714	0.0640089	0.0149486	0.0125427	0.213972	0.0136129	0.0863134	0.0701893	0.0736103	0.0631682	0.0664265	0.0628433	0.066728	0.0644896	0.104161	0.071452	0.444058	0.671654	0.868608	1.20799	0.272611
281	CyclicAMP/cAMP	0.855393	B(i)			330.059	299.478	POS	C10H12N5O6P											0.0140721	0.0144573	0.0146851	0.0242348	0.014157	0.0219215	0.0132218	0.0148715	0.0164526	0.0092214	0.0175534	0.00906577	0.0125509	0.0109582	0.00884421	0.0244319	0.0271183	0.014968	0.444285	0.624459	0.844779	1.09919	0.136435
282	PC(22:2(13Z,16Z)/14:1(9Z))	0.85299	B(ii)			784.578	157.339	POS	C44H82NO8P	HMDB0008591			C00157	Lipids and lipid-like molecules	脂质和类脂分子	Glycerophospholipids	甘油磷脂类	Glycerophosphocholines	甘油磷酸胆碱	42.9805	45.2281	54.3025	51.9685	42.8944	58.0419	45.2767	45.6122	48.2881	37.904	45.5447	32.7487	37.6958	34.2629	32.9584	44.434	53.2321	39.8476	1.34136	0.0216672	0.27148	1.21182	0.277176
283	SM(d18:0/18:1(9Z))	0.852807	B(ii)			731.602	197.808	POS	C41H83N2O6P	HMDB0012089			C00550	Lipids and lipid-like molecules	脂质和类脂分子	Sphingolipids	鞘脂类	Phosphosphingolipids	鞘磷脂	12.4521	11.5685	14.3673	14.5249	15.2295	13.5831	11.6231	13.0844	13.3041	16.1399	14.0801	16.1132	15.9842	12.5484	15.7537	16.4846	14.2733	15.1722	1.74197	0.0166458	0.257206	0.876876	-0.189555
284	Dimethylmalonic acid	0.852562	B(ii)			131.035	383.527	NEG	C5H8O4	HMDB0002001	二甲基丙二酸	595-46-0		Organic acids and derivatives	有机酸及其衍生物	Carboxylic acids and derivatives	有机酸	Dicarboxylic acids and derivatives	二羧酸及衍生物	0.119179	0.132622	0.113299	0.132564	0.133329	0.115113	0.11725	0.117099	0.122557	0.1422	0.17195	0.128395	0.147236	0.137101	0.127907	0.143653	0.178075	0.147065	1.95237	0.00456485	0.204884	0.833354	-0.262998
285	SM(d17:1/24:1(15Z))	0.852231	B(ii)			799.668	193.676	POS	C46H91N2O6P	HMDB0011696				Lipids and lipid-like molecules	脂质和类脂分子	Sphingolipids	鞘脂类	Phosphosphingolipids	鞘磷脂	0.477586	0.479882	0.48852	0.381844	0.399665	0.357503	0.432978	0.373138	0.42389	0.617009	0.46774	0.492099	0.605689	0.489721	0.567029	0.513188	0.358746	0.513902	1.28209	0.0222883	0.272038	0.824844	-0.277806
286	SM(d18:1/20:0)	0.851113	B(ii)			759.635	196.481	POS	C43H87N2O6P	HMDB0012102			C00550	Lipids and lipid-like molecules	脂质和类脂分子	Sphingolipids	鞘脂类	Phosphosphingolipids	鞘磷脂	4.72296	4.31954	5.55943	4.66388	4.81102	4.52492	4.82449	4.07501	4.68766	2.85804	4.25997	5.13475	3.97916	4.57996	0.634187	5.74997	3.93652	3.89157	1.01965	0.204535	0.545946	1.20457	0.268515
287	SM(d18:1/14:0)	0.850982	B(ii)			675.539	201.634	POS		HMDB0012097				Lipids and lipid-like molecules	脂质和类脂分子	Sphingolipids	鞘脂类	Phosphosphingolipids	鞘磷脂	0.301672	0.310885	0.336204	0.429733	0.214413	0.445816	0.309283	0.260542	0.326068	0.712582	0.372526	0.233252	0.389583	0.267989	0.46465	0.308663	0.383698	0.391618	0.813484	0.290153	0.627448	0.832619	-0.264272
288	Nervonyl carnitine	0.847371	B(ii)			102.127	19.5296	POS		HMDB0006509							有机氮化合物			1.00798	1.21277	0.841843	0.920649	1.13982	0.816685	0.817297	0.756839	0.939236	0.734639	0.791586	0.709754	0.797623	0.999043	0.754385	0.829943	0.749308	0.795785	1.17639	0.0499103	0.329887	1.18026	0.239108
289	Zymonic acid	0.847358	B(ii)			159.027	310.166	POS		HMDB0031210	酵酮酸	24891-71-2		Organoheterocyclic compounds	有机杂环化合物	Dihydrofurans	其它	Furanones	呋喃酮	0.0233212	0.0405863	0.0179473	0.0568541	0.0456141	0.0199958	0.00738821	0.00224471	0.026744	0.0172093	0.0153664	0.00572238	0.0294456	0.00457843	0.00892011	0.0462656	0.0494191	0.0221159	0.257389	0.623704	0.84428	1.20927	0.274132
290	β-Alanine	0.847226	B(i)			90.0545	356.567	POS	C3H7NO2											1.50981	1.83152	1.75763	2.06841	1.35539	2.34764	1.79301	1.15551	1.72737	0.559712	1.76003	0.878388	0.862078	0.862731	0.595845	1.32625	1.61526	1.05754	1.66082	0.00660657	0.225676	1.63339	0.707865
291	Malvidin 3-(6-acetylglucoside)	0.846064	B(ii)			535.155	248.895	POS		HMDB0038008		101072-66-6		Phenylpropanoids and polyketides	苯丙素类和聚酮类	Flavonoids	黄酮类	Flavonoid glycosides	黄酮糖苷	0.00487124	0.00438054	0.0061521	0.00412392	0.00512587	0.00893104	0.0076867	0.00801773	0.00616114	0.00306109	0.00467101	0.00569615	0.00406871	0.00377251	0.00456272	0.00364307	0.00537518	0.0043563	1.60515	0.0252588	0.277517	1.4143	0.500093
292	D-GalA	0.845993	B(i)			193.035	397.614	NEG	C6H10O7											0.0912649	0.0798043	0.0750312	0.0866487	0.0788996	0.0636124	0.465775	0.103314	0.130544	0.0673708	0.099696	0.116955	0.0934836	0.0739814	0.172573	0.0759514	0.114226	0.10178	0.362897	0.577803	0.820944	1.28261	0.359084
293	PC(P-18:1(9Z)/15:0)	0.845125	B(ii)			730.593	197.784	POS	C41H80NO7P	HMDB0011304				Lipids and lipid-like molecules	脂质和类脂分子	Glycerophospholipids	甘油磷脂类	Glycerophosphocholines	甘油磷酸胆碱	1.89088	2.17048	2.20845	2.236	1.89686	2.60893	1.42283	2.26474	2.08739	5.57079	2.12925	4.07769	5.25727	2.04733	7.12293	2.44279	2.11202	3.84501	1.65521	0.039297	0.307041	0.542884	-0.881283
294	L-Methionine	0.845004	B(i)			150.058	297.945	POS	C5H11NO2S	HMDB0000696	L-蛋氨酸	63-68-3	C00073	Organic acids and derivatives	有机酸及其衍生物	Carboxylic acids and derivatives	花青素	Amino acids, peptides, and analogues	氨基酸、肽和类似物	0.52078	0.74232	0.725286	0.894169	0.491049	0.85892	0.771461	0.504712	0.688587	0.319934	0.662794	0.555131	0.494697	0.448175	0.560503	0.659802	0.740829	0.555233	1.12405	0.0951124	0.409639	1.24018	0.310546
295	Camelinin	0.842673	B(ii)			262.127	384.932	POS	C12H23NOS2	HMDB0039082		75272-83-2		Organosulfur compounds	有机硫化合物	Sulfoxides	有机硫化合物			2.1607	3.41979	2.88907	3.53188	3.11708	4.12898	3.46646	2.98312	3.21213	0.482932	3.63909	0.888949	0.672236	2.51214	0.555374	3.05669	3.03375	1.85515	1.61497	0.0252024	0.277517	1.73147	0.791999
297	PC(16:0/14:0)	0.842184	B(ii)			706.534	164.789	POS		HMDB0007965			C00157	Lipids and lipid-like molecules	脂质和类脂分子	Glycerophospholipids	甘油磷脂类	Glycerophosphocholines	甘油磷酸胆碱	2.49107	3.25017	2.41619	3.98491	1.72089	3.56457	2.67663	2.99928	2.88796	4.69872	3.08805	2.89461	3.96759	2.00953	6.42676	2.75635	3.37121	3.6516	1.08653	0.186902	0.527951	0.790876	-0.338477
298	(R)-lipoic acid	0.840567	B(ii)			223.02	354.884	NEG	C8H14O2S2	HMDB0001451		1200-22-2	C00725	Organoheterocyclic compounds	有机杂环化合物	Dithiolanes	其它	Lipoic acids and derivatives	硫辛酸及衍生物	4.6414	4.27781	4.52012	3.97622	8.40153	2.93384	2.75494	5.97746	4.68542	8.50615	6.42963	6.67156	7.78555	8.15852	9.6742	5.27032	8.01874	7.56433	2.05888	0.00303119	0.196035	0.619409	-0.691036
299	N-Acetyl-L-phenylalanine	0.840299	B(i)			206.082	190.273	NEG	C11H13NO3	HMDB0000512	N-乙酰-L-苯丙氨酸	2018-61-3	C03519	Organic acids and derivatives	有机酸及其衍生物	Carboxylic acids and derivatives	氨基酸	Amino acids, peptides, and analogues	氨基酸、肽和类似物	0.0497324	0.0541353	0.0400087	0.0626642	0.0319768	0.0444218	0.113102	0.0412549	0.054662	0.0239688	0.135917	0.0469527	0.0308483	0.0283535	0.0240879	0.0548608	0.0767856	0.0527218	0.534422	0.906618	0.968686	1.0368	0.0521386
301	Beta-Aminopropionitrile	0.83842	B(ii)			71.0601	298.541	POS		HMDB0004101	3-氨基丙腈	151-18-8	C05670	Organic nitrogen compounds	有机含氮化合物	Organonitrogen compounds	其他有机氮化合物	Organic cyanides	有机氰化物	0.0490724	0.0782433	0.0571381	0.0981341	0.0404934	0.0201694	0.0760006	0.0729623	0.0615267	0.0617525	0.0689549	0.0676818	0.0632524	0.0509861	0.0978533	0.0757082	0.0570434	0.0679041	0.749521	0.537836	0.799177	0.906083	-0.142286
304	Inosine 2'-phosphate	0.834603	B(ii)			349.053	512.351	POS		HMDB0011681	肌苷 5'-焦磷酸酯			Organic oxygen compounds	有机含氧化合物	Organooxygen compounds	其它	Carbohydrates and carbohydrate conjugates	碳水化合物和碳水化合物结合物	0.036377	0.0672899	0.028688	0.100883	0.107439	0.0384554	0.0198396	0.00961233	0.0510731	0.0167966	0.0242376	0.011395	0.0327878	0.0182213	0.00890563	0.0524538	0.0433492	0.0260184	0.637409	0.108592	0.429617	1.96296	0.973032
305	PC(18:1(11Z)/14:0)	0.834595	B(ii)			732.553	136.167	POS		HMDB0008064			C00157	Lipids and lipid-like molecules	脂质和类脂分子	Glycerophospholipids	磷脂酰胆碱	Glycerophosphocholines	甘油磷酸胆碱	3.41429	4.0828	4.424	5.61161	3.60525	4.05165	3.1888	3.37102	3.96868	8.67659	3.15544	3.77745	6.73972	3.96155	11.0892	4.70667	5.07668	5.89792	1.45267	0.0929804	0.404919	0.672895	-0.571547
306	5-Hydroxykynurenine	0.834504	B(ii)			225.09	207.009	POS	C10H12N2O4	HMDB0012819		720-00-3	C05651	Organic oxygen compounds	有机含氧化合物	Organooxygen compounds	有机氧化合物	Carbonyl compounds	羰基化合物	0.00747444	0.00934038	0.0094127	0.00769911	0.00807182	0.0164623	0.0143371	0.00827207	0.0101337	0.012136	0.0119042	0.0221989	0.0173426	0.00554126	0.0155225	0.00497188	0.00568504	0.0119128	0.0790006	0.491718	0.771821	0.85066	-0.233345
307	PC(22:6(4Z,7Z,10Z,13Z,16Z,19Z)/16:0)	0.834185	B(ii)			806.568	79.1379	POS	C46H80NO8P	HMDB0008725			C00157	Lipids and lipid-like molecules	脂质和类脂分子	Glycerophospholipids	甘油磷脂类	Glycerophosphocholines	甘油磷酸胆碱	51.8874	25.1613	23.3032	22.9203	66.3731	36.9516	23.0565	21.4023	33.882	9.57483	29.1077	9.43298	15.5648	20.9514	33.0049	17.2471	60.5849	24.4336	0.646677	0.280134	0.620147	1.3867	0.471654
309	N-a-Acetyl-L-arginine	0.833228	B(ii)			217.129	377.123	POS		HMDB0004620		155-84-0		Organic acids and derivatives	有机酸及其衍生物	Carboxylic acids and derivatives	氨基酸	Amino acids, peptides, and analogues	氨基酸、肽和类似物	0.264142	0.387722	0.302991	0.372785	0.290196	0.418939	1.06061	0.328817	0.428276	0.124249	0.343328	0.190161	0.171128	0.250445	0.152568	0.321522	0.331493	0.235612	1.80101	0.0806691	0.38569	1.81772	0.862129
310	PC(22:4(7Z,10Z,13Z,16Z)/16:0)	0.832958	B(ii)			810.599	101.822	POS	C46H84NO8P	HMDB0008626			C00157	Lipids and lipid-like molecules	脂质和类脂分子	Glycerophospholipids	甘油磷脂类	Glycerophosphocholines	甘油磷酸胆碱	102.12	258.826	222.815	236.866	213.242	242.111	161.192	103.51	192.585	127.07	264.846	60.5546	265.286	51.205	103.138	234.282	201.782	163.52	0.381888	0.46154	0.752448	1.17775	0.236029
311	Dihydrowyerone acid	0.832451	B(ii)			247.093	263.998	POS		HMDB0039493		70711-57-8		Lipids and lipid-like molecules	脂质和类脂分子	Fatty Acyls	脂肪酸类	Fatty acids and conjugates	脂肪酸和聚合物	0.0249913	0.0606704	0.0380499	0.125876	0.0600341	0.0732648	0.0262297	0.0234581	0.0540718	0.0158652	0.041249	0.0136612	0.032065	0.0301852	0.0156252	0.095524	0.0745282	0.0398379	0.566152	0.394859	0.705554	1.3573	0.440736
312	2-Furoylglycine	0.832398	B(ii)			168.028	408.173	NEG	C7H7NO4	HMDB0000439	2-呋喃酰甘氨酸	5657-19-2		Organic acids and derivatives	有机酸及其衍生物	Carboxylic acids and derivatives	氨基酸	Amino acids, peptides, and analogues	氨基酸、肽和类似物	0.223897	0.224185	0.21367	0.243589	0.247762	0.248261	0.219303	0.224563	0.230654	0.206611	0.266861	0.209157	0.223963	0.238702	0.189169	0.296584	0.391288	0.252792	0.650587	0.380887	0.69563	0.912426	-0.132221
313	SM(d18:1/18:1(9Z))	0.832085	B(ii)			729.586	197.784	POS		HMDB0012101			C00550	Lipids and lipid-like molecules	脂质和类脂分子	Sphingolipids	鞘脂类	Phosphosphingolipids	鞘磷脂	4.15975	4.81077	4.96012	4.95552	4.30354	5.65819	3.31737	4.95187	4.63964	12.3539	4.83581	8.98842	11.4869	4.54263	13.1639	5.33615	4.80273	8.18881	1.68994	0.0314517	0.294098	0.566583	-0.819641
314	Dimethylethanolamine	0.831915	B(ii)			90.091	263.154	POS	C4H11NO	HMDB0032231	二甲胆胺	108-01-0	C04308	Organic nitrogen compounds	有机含氮化合物	Organonitrogen compounds	其它	Amines	胺	0.0143985	0.0180239	0.0223848	0.0256275	0.0251154	0.0159076	0.0377604	0.0238146	0.0228791	0.0218715	0.0230864	0.0281371	0.022585	0.0129441	0.0121166	0.0219149	0.0264959	0.0211439	0.276202	0.608023	0.836952	1.08206	0.113785
315	PC(18:2(9Z,12Z)/14:0)	0.831489	B(ii)			730.534	136.541	POS	C40H76NO8P	HMDB0008130			C00157	Lipids and lipid-like molecules	脂质和类脂分子	Glycerophospholipids	甘油磷脂类	Glycerophosphocholines	甘油磷酸胆碱	0.769754	0.946631	1.47995	2.03688	0.582195	2.14389	1.15604	1.72954	1.35561	0.343717	0.965638	0.441225	0.416484	0.738228	0.465716	1.27613	1.59343	0.780071	1.40606	0.045994	0.324309	1.7378	0.797264
317	2,3-Dihydrowithanolide E	0.830946	B(ii)			489.29	311.738	POS		HMDB0034057		38253-76-8					甾体类			0.0444905	0.057032	0.0515842	0.0948994	0.0603552	0.0820482	0.0510687	0.0442988	0.0607221	3.1273e-05	0.0637754	3.10671e-05	3.42333e-05	0.0286446	3.15932e-05	0.0921883	0.0938827	0.0348274	1.51905	0.144273	0.476911	1.74352	0.802
318	SM(d16:1/24:1(15Z))	0.830524	B(ii)			785.648	194.358	POS	C45H89N2O6P	HMDB0011694				Lipids and lipid-like molecules	脂质和类脂分子	Sphingolipids	鞘脂类	Phosphosphingolipids	鞘磷脂	2.36544	1.91435	2.14161	1.99218	2.04013	1.75756	2.00521	1.56425	1.97259	2.58632	2.0806	2.55756	2.64806	2.26205	2.98236	2.21735	1.72299	2.38216	1.34336	0.0243571	0.275463	0.828067	-0.27218
319	PC(14:0/14:0)	0.829453	B(ii)			678.504	166.801	POS	C36H72NO8P	HMDB0007866			C00157	Lipids and lipid-like molecules	脂质和类脂分子	Glycerophospholipids	甘油磷脂类	Glycerophosphocholines	甘油磷酸胆碱	0.0413237	0.0689219	0.0554161	0.0734181	0.0249885	0.0811193	0.0681821	0.0676242	0.0601243	0.121439	0.067956	0.0806838	0.111271	0.0319427	0.143244	0.0444863	0.0648496	0.0832341	0.889276	0.151332	0.485327	0.722351	-0.469227
320	PI(18:0/18:3(6Z,9Z,12Z))	0.829358	B(ii)			861.546	213.618	POS	C45H81O13P	HMDB0009810			C00626	Lipids and lipid-like molecules	脂质和类脂分子	Glycerophospholipids	甘油磷脂类	Glycerophosphoinositols	甘油磷酸肌醇	0.0688715	0.0578977	0.0640426	0.0795323	0.0692828	0.072924	0.0617094	0.0609181	0.0668973	0.0159265	0.0623081	0.0319915	0.0170301	0.044766	0.0110216	0.0628369	0.0618362	0.0384646	1.62367	0.00841906	0.230183	1.73919	0.798416
321	Leucyl-Isoleucine	0.828819	B(ii)			245.185	199.122	POS	C12H24N2O3	HMDB0028932				Organic acids and derivatives	有机酸及其衍生物	Carboxylic acids and derivatives	氨基酸	Amino acids, peptides, and analogues	氨基酸、肽和类似物	0.0118362	0.00755508	0.00706382	0.123255	0.0056591	0.00358635	0.00106274	0.00159712	0.020202	0.0297731	0.0352348	0.028374	0.0587933	0.00806941	0.0173393	0.2453	0.245289	0.0835216	1.88526	0.134288	0.463624	0.241877	-2.04765
322	Glycyl-L-Leucine	0.827461	B(i)			189.123	296.31	POS	C8H16N2O3											0.00567055	0.00657323	0.00741288	0.0155688	0.00746003	0.0091939	0.00655948	0.00463738	0.00788453	0.0145554	0.0127869	0.0252609	0.0185815	0.00495314	0.0215795	0.0145625	0.0165493	0.0161036	1.87641	0.00491975	0.208864	0.489612	-1.03029
323	3'-AMP	0.827043	B(ii)			348.069	430.913	POS		HMDB0003540	腺苷-3’-磷酸	84-21-9	C01367	Nucleosides, nucleotides, and analogues	核苷、核苷酸和类似物	Ribonucleoside 3'-phosphates	其它			0.884359	3.02721	1.78219	7.47686	1.06233	3.41321	1.05661	0.791652	2.4368	0.478467	1.72259	0.157836	0.63737	0.927636	0.209116	6.60146	4.97044	1.96312	0.694073	0.694265	0.880289	1.24129	0.311845
324	Adrenic acid	0.824228	B(ii)			331.265	37.8718	NEG		HMDB0002226	廿二碳四烯酸	28874-58-0	C16527	Lipids and lipid-like molecules	脂质和类脂分子	Fatty Acyls	脂肪酸类	Fatty acids and conjugates	脂肪酸和聚合物	2.03755	6.7224	5.11435	2.80921	5.24584	7.12203	6.89438	5.33416	5.15999	1.86194	8.41551	4.37491	6.36699	5.18258	5.80195	4.11606	6.58472	5.33808	0.186323	0.855256	0.950088	0.966638	-0.0489529
325	2,5-Dimethyl-4-ethoxy-3(2H)-furanone	0.824184	B(ii)			157.083	372.789	POS	C8H12O3	HMDB0032232		65330-49-6		Organoheterocyclic compounds	有机杂环化合物	Dihydrofurans	其它	Furanones	呋喃酮	0.101817	0.0455233	0.0470717	0.0495599	0.0698194	0.0459373	0.039083	0.0981339	0.0621182	0.0520704	0.0552606	0.080806	0.0492955	0.0506056	0.07182	0.024737	0.0310571	0.0519565	0.357918	0.372364	0.690123	1.19558	0.257712
326	Tyrosine methylester	0.823429	B(ii)			196.096	41.7418	POS		HMDB0029217	L-酪氨酸甲酯	1080-06-4	C03404	Organic acids and derivatives	有机酸及其衍生物	Carboxylic acids and derivatives	氨基酸	Amino acids, peptides, and analogues	氨基酸、肽和类似物	0.00528266	0.0115269	0.0138232	0.0183854	0.0048703	0.0187948	0.0111933	0.011959	0.0119794	0.0195361	0.0214034	0.0208584	0.0239422	0.00952496	0.0239476	0.0363522	0.0211427	0.0220884	1.46656	0.00663489	0.225676	0.54234	-0.88273
329	Isoleucyl-Alanine	0.819255	B(ii)			203.138	40.4051	POS	C9H18N2O3	HMDB0028900	异亮氨酸丙氨酸			Organic acids and derivatives	有机酸及其衍生物	Carboxylic acids and derivatives	氨基酸	Amino acids, peptides, and analogues	氨基酸、肽和类似物	0.00914679	0.0104564	0.0170712	0.0416636	0.0151449	0.018373	0.014248	0.00476853	0.0163591	0.0301396	0.0164397	0.0246252	0.0411571	0.0130583	0.0230382	0.0479652	0.0637374	0.0325201	1.57568	0.0430493	0.315443	0.503045	-0.991241
330	PC(16:0/15:0)	0.819	B(ii)			720.55	140.026	POS	C39H78NO8P	HMDB0007967			C00157	Lipids and lipid-like molecules	脂质和类脂分子	Glycerophospholipids	甘油磷脂类	Glycerophosphocholines	甘油磷酸胆碱	1.59451	2.50113	2.3678	1.9236	1.29577	2.06158	1.85427	1.97155	1.94628	1.34146	2.693	2.0022	2.59279	1.30947	3.73012	2.38083	2.59855	2.33105	0.755924	0.236397	0.578639	0.834935	-0.260265
331	Cis-Caffeoyl tartaric acid	0.818397	B(ii)			313.051	233.615	POS		HMDB0029276				Phenylpropanoids and polyketides	苯丙素类和聚酮类	Cinnamic acids and derivatives	木脂素	Hydroxycinnamic acids and derivatives	羟基肉桂酸及其衍生物	0.0452695	0.0374119	0.0550086	0.0709842	0.041394	0.0738052	0.0555296	0.0410802	0.0525604	0.0398827	0.0506796	0.0334827	0.0421828	0.0294596	0.0427711	0.0443875	0.0712965	0.0442678	0.668751	0.232975	0.57441	1.18733	0.247718
335	L-Threonic acid	0.813124	B(i)			135.03	339.329	NEG	C4H8O5											0.892824	1.49923	0.883862	1.54131	0.95527	1.15951	1.04959	1.18184	1.14543	0.793132	2.03156	1.17286	1.06391	0.794804	0.696963	1.29078	1.87981	1.21548	0.218683	0.73039	0.896379	0.94237	-0.0856346
336	Myristoleic acid	0.813079	B(ii)			225.186	43.398	NEG	C14H26O2	HMDB0002000	豆蔻脑酸	544-64-9	C08322	Lipids and lipid-like molecules	脂质和类脂分子	Fatty Acyls	脂肪酸类	Fatty acids and conjugates	脂肪酸和聚合物	0.675964	3.46117	3.0323	0.139655	1.55035	3.15751	4.90511	4.44637	2.67105	3.54898	2.7247	3.02595	4.22034	3.80755	2.36965	0.433359	0.583568	2.58926	0.260647	0.918801	0.973406	1.03159	0.0448686
337	Glycyl-glycine	0.812939	B(ii)			131.046	364.361	NEG		HMDB0011733	甘氨酰甘氨酸	556-50-3	C02037	Organic acids and derivatives	有机酸及其衍生物	Carboxylic acids and derivatives	氨基酸	Amino acids, peptides, and analogues	氨基酸、肽和类似物	0.0727556	0.0856837	0.0913477	0.172522	0.0735868	0.127828	0.095846	0.049929	0.0961874	0.0500609	0.161304	0.0564525	0.0433762	0.0511247	0.0369234	0.13704	0.200116	0.0920496	0.39716	0.877291	0.957258	1.04495	0.0634368
338	Acetone cyanohydrin	0.812267	B(ii)			86.0611	148.117	POS		HMDB0060427	丙酮氰醇			Organic oxygen compounds	有机含氧化合物	Organooxygen compounds	其它	Alcohols and polyols	乙醇和多元醇	0.0773107	0.0982947	0.138615	0.125155	0.127763	0.0954809	0.117569	0.0850465	0.108154	0.0897712	0.146986	0.101458	0.140867	0.12677	0.0497975	0.0684034	0.0894417	0.101687	0.610974	0.661964	0.863873	1.0636	0.0889574
339	Betonicine	0.811547	B(ii)			160.096	263.274	POS	C7H13NO3	HMDB0029412	左旋水苏碱	515-25-3	C08269	Organic acids and derivatives	有机酸及其衍生物	Carboxylic acids and derivatives	氨基酸	Amino acids, peptides, and analogues	氨基酸、肽和类似物	0.0201688	0.0384515	0.0363306	0.0402748	0.0170188	0.0505994	0.0508439	0.0271083	0.0350995	0.111093	0.0347587	0.12048	0.14874	0.0309682	0.090368	0.0417387	0.0431668	0.0776642	1.36739	0.0347848	0.301014	0.451939	-1.1458
341	PC(22:2(13Z,16Z)/15:0)	0.809286	B(ii)			800.612	157.3	POS	C45H86NO8P	HMDB0008592			C00157	Lipids and lipid-like molecules	脂质和类脂分子	Glycerophospholipids	甘油磷脂类	Glycerophosphocholines	甘油磷酸胆碱	0.707361	0.470926	0.676556	0.554301	0.559479	0.357849	0.494134	0.495257	0.539483	0.349073	0.400705	0.33436	0.359153	0.346294	0.279645	0.638221	0.411894	0.389918	1.37563	0.0171175	0.257206	1.38358	0.468406
342	Hydrocotarnine	0.809197	B(ii)			222.112	347.461	POS	C12H15NO3	HMDB0033701	氫可塔寧	550-10-7	C13534	Organoheterocyclic compounds	有机杂环化合物	Tetrahydroisoquinolines	有机杂环化合物			0.0232646	0.0255483	0.0274163	0.0294705	0.0254308	0.030005	0.0250882	0.0229638	0.0261484	0.0246169	0.0313002	0.0265142	0.0274111	0.0242584	0.0244826	0.026975	0.0249487	0.0263134	0.00899642	0.896506	0.965112	0.993731	-0.00907225
343	1-(2,4-dihydroxy-6-methoxyphenyl)-3-phenylprop-2-en-1-one	0.808694	B(ii)			271.092	225.59	POS												0.138089	0.149861	0.173552	0.13677	0.162535	0.223967	0.197141	0.180081	0.17025	0.104779	0.18546	0.12099	0.136691	0.138162	0.111583	0.133362	0.163686	0.136839	1.62738	0.0342523	0.300751	1.24416	0.31517
344	PC(22:4(7Z,10Z,13Z,16Z)/15:0)	0.806694	B(ii)			796.581	154.074	POS	C45H82NO8P	HMDB0008625			C00157	Lipids and lipid-like molecules	脂质和类脂分子	Glycerophospholipids	甘油磷脂类	Glycerophosphocholines	甘油磷酸胆碱	3.41442	5.42894	5.39505	4.78117	3.66933	5.18717	4.8534	5.26109	4.74882	2.28538	4.92	3.97522	4.28529	3.54135	3.87778	6.03304	6.17294	4.38638	0.611319	0.509387	0.7815	1.08263	0.11454
346	N-Nitroso-pyrrolidine	0.804534	B(ii)			101.071	308.307	POS		HMDB0031642	N-亚硝基吡咯烷	930-55-2	C19285	Organoheterocyclic compounds	有机杂环化合物	Pyrrolidines	有机杂环化合物			0.0577334	0.073457	0.0623225	0.0806418	0.0765133	0.0781599	0.0758832	0.0537069	0.0698023	0.0466957	0.0797063	0.0528994	0.0529058	0.0686241	0.0503027	0.0644675	0.0703785	0.0607475	1.18448	0.122668	0.449083	1.14906	0.200449
347	(R)-3-Hydroxy-tetradecanoic acid	0.803993	B(ii)			243.196	221.148	NEG		HMDB0010731	(R)-3-羟基十四烷酸			Lipids and lipid-like molecules	脂质和类脂分子	Fatty Acyls	脂肪酸类	Fatty acids and conjugates	脂肪酸和聚合物	0.01662	0.0567095	0.0209811	0.0192536	0.0149866	0.0484967	0.0381144	0.0230446	0.0297758	0.01809	0.0576408	0.0172931	0.0334796	0.0540321	0.0121438	0.0114903	0.0235817	0.0284689	0.672591	0.880953	0.958484	1.04591	0.0647518
348	Tartronic acid	0.803299	B(i)			118.999	454.554	NEG	C3H4O5											0.139816	0.206207	0.131665	0.191359	0.138976	0.147601	0.144894	0.152458	0.156622	0.118213	0.313756	0.13883	0.143415	0.131193	0.115356	0.17303	0.259879	0.174209	0.410619	0.539715	0.800078	0.899047	-0.153532
349	PC(P-18:0/15:0)	0.803243	B(ii)			732.607	197.796	POS	C41H82NO7P	HMDB0011238				Lipids and lipid-like molecules	脂质和类脂分子	Glycerophospholipids	甘油磷脂类	Glycerophosphocholines	甘油磷酸胆碱	5.62289	5.20999	6.45876	6.47642	6.7412	6.12767	5.21157	7.03027	6.10985	6.99996	6.31787	7.07609	7.09253	5.69323	6.78296	7.49172	6.37931	6.72921	1.45366	0.0710762	0.372405	0.907959	-0.139301
350	Cortodoxone	0.800515	B(i)			405.229	36.2623	NEG	C21H30O4											0.0199522	0.0295039	0.0266827	0.0997131	0.040904	0.04199	0.0376241	0.0838325	0.0475253	0.00509966	0.0212167	0.0118849	0.0340944	0.0156772	0.012019	0.0467757	0.051829	0.0248246	1.11618	0.0757956	0.378808	1.91445	0.936928
352	Butylamine	0.79912	B(i)			74.0962	246.41	POS	C4H11N											0.59307	0.0633662	0.131228	0.138406	0.166716	0.0615762	0.204186	1.50252	0.357634	1.26749	0.0608333	6.47747	0.900067	0.195781	2.3865	0.158923	0.380304	1.47842	1.19379	0.192445	0.535088	0.241902	-2.0475
353	Ganoderol B	0.796249	B(iii)			441.374	188.161	POS		HMDB0035314	灵芝醇B	104700-96-1		Lipids and lipid-like molecules	脂质和类脂分子	Prenol lipids	三萜类	Triterpenoids	三萜类	0.0109857	0.0805633	0.0680219	0.0120111	0.0111388	0.0632892	0.0839172	0.0512357	0.0476454	0.0368746	0.0550314	0.0200798	0.0395798	0.0864142	0.023708	0.00258879	0.00338442	0.0334576	1.08349	0.357827	0.679917	1.42405	0.510001
354	8-hydroxymirtazapine	0.796164	B(iii)			282.167	239.28	POS		HMDB0060957	8-羟基米安色林			Organoheterocyclic compounds	有机杂环化合物	Piperazinoazepines	其它			0.0106951	0.0339811	0.0220622	0.0168661	0.0105417	0.0325353	0.0194787	0.0172372	0.0204247	0.0207497	0.0106239	0.00837946	0.0281436	0.0264187	0.0109029	0.0042942	0.00437868	0.0142364	1.26745	0.200447	0.542196	1.43468	0.520732
356	Benzyl acetate	0.794979	B(iii)			149.061	101.534	NEG		HMDB0031310	乙酸苄酯	140-11-4	C15513	Benzenoids	苯环型化合物	Benzene and substituted derivatives	芳香类化合物	Benzyloxycarbonyls	苄氧羰基类	0.57728	0.42344	0.240584	0.108716	0.663984	0.287195	0.0615123	1.01719	0.422488	0.190439	0.627204	0.213016	0.149002	0.0603979	0.152389	0.0231363	0.0503507	0.183242	0.802512	0.0912458	0.401809	2.30563	1.20516
358	Thiamine pyrophosphate	0.793585	B(i)			425.043	507.856	POS	C12H19N4O7P2S	HMDB0001372	焦磷酸硫胺素	154-87-0	C00068	Organoheterocyclic compounds	有机杂环化合物	Diazines	维生素衍生物	Pyrimidines and pyrimidine derivatives	嘧啶类和嘧啶类衍生物	0.0247891	0.0325565	0.0412516	0.0377808	0.0323199	0.0413948	0.0340855	0.0379934	0.0352714	0.0162108	0.03441	0.0157937	0.015719	0.029733	0.0198161	0.0408179	0.0414645	0.0267456	1.34046	0.0746399	0.377487	1.31877	0.399198
359	PC(16:1(9Z)/14:0)	0.789887	B(iii)			704.519	163.788	POS	C38H74NO8P	HMDB0007998			C00157	Lipids and lipid-like molecules	脂质和类脂分子	Glycerophospholipids	甘油磷脂类	Glycerophosphocholines	甘油磷酸胆碱	0.0739413	0.104108	0.0836232	0.109529	0.0543829	0.129095	0.111588	0.149759	0.102003	0.237291	0.0698455	0.104608	0.190176	0.0682418	0.261169	0.10049	0.133545	0.145671	1.00088	0.160526	0.495189	0.70023	-0.514098
360	PC(22:6(4Z,7Z,10Z,13Z,16Z,19Z)/P-16:0)	0.788813	B(iii)			790.57	148.878	POS	C46H80NO7P	HMDB0008751			C00157	Lipids and lipid-like molecules	脂质和类脂分子	Glycerophospholipids	甘油磷脂类	Glycerophosphocholines	甘油磷酸胆碱	2.48657	4.92865	4.05899	4.72452	3.24039	6.70311	5.62423	3.46919	4.40446	2.48061	6.09734	3.11545	3.39441	4.66163	2.20571	2.78426	3.27399	3.50167	1.35179	0.195605	0.538075	1.25781	0.330919
361	3-Dehydrocarnitine	0.788775	B(iii)			160.096	344.993	POS	C7H13NO3	HMDB0012154		10457-99-5	C02636	Organic acids and derivatives	有机酸及其衍生物	Keto acids and derivatives	其它	Short-chain keto acids and derivatives	短链酮酸及衍生物	0.194592	0.267873	0.246107	0.236696	0.21074	0.30079	0.275043	0.194613	0.240807	0.143437	0.286694	0.133018	0.178483	0.300079	0.0902851	0.228424	0.232187	0.199076	1.33717	0.185424	0.526663	1.20962	0.274557
363	D-Glutamine	0.784851	B(iii)			145.062	413.255	NEG	C5H10N2O3	HMDB0003423	D-谷氨酰胺	5959-95-5	C00819	Organic acids and derivatives	有机酸及其衍生物	Carboxylic acids and derivatives	氨基酸	Amino acids, peptides, and analogues	氨基酸、肽和类似物	0.306833	0.308144	0.31282	0.369413	0.355104	0.324483	0.308679	0.240966	0.315805	0.117052	0.520894	0.156178	0.131274	0.349635	0.0973755	0.361032	0.469211	0.275331	0.944657	0.530482	0.792967	1.147	0.197867
364	5-Hydroxytryptophan	0.784311	B(i)			265.085	204.706	NEG	C11H12N2O3											0.0743265	0.0619129	0.059866	0.0849194	0.0705468	0.0762993	0.132807	0.0596181	0.077537	0.0653964	0.0992949	0.0556387	0.0568425	0.0561127	0.0476324	0.0705688	0.0906509	0.0677671	0.795458	0.37575	0.692309	1.14417	0.194298
365	Asparaginyl-Arginine	0.783986	B(iii)			289.155	348.07	POS	C10H20N6O4	HMDB0028725	天冬酰胺基精氨酸			Organic acids and derivatives	有机酸及其衍生物	Carboxylic acids and derivatives	氨基酸	Amino acids, peptides, and analogues	氨基酸、肽和类似物	0.0110701	0.0138396	0.0103195	0.0176183	0.0169179	0.0158389	0.0119549	0.0116792	0.0136548	0.00028231	0.0124409	0.00198223	0.00123866	0.00980784	0.0010173	0.0175862	0.0159671	0.00754031	1.45755	0.052824	0.336516	1.81091	0.856713
366	Undecanoic acid	0.783534	B(i)			185.155	44.778	NEG	C11H22O2	HMDB0000947	十一烷酸	112-37-8	C17715	Lipids and lipid-like molecules	脂质和类脂分子	Fatty Acyls	脂肪酸类	Fatty acids and conjugates	脂肪酸和聚合物	0.296092	0.429795	0.354217	0.532455	0.372209	0.390291	0.270366	0.335832	0.372657	0.315874	0.561853	0.2906	0.28296	0.510819	0.347552	0.482243	0.460489	0.406549	0.382255	0.495253	0.77358	0.916636	-0.125579
367	N-Acetyl-D-Glucosamine 6-Phosphate	0.783004	B(i)			300.049	454.498	NEG	C8H16NO9P	HMDB0001062	N-乙酰-D-葡糖胺-6-磷酸钠盐	18191-20-3	C00357	Organic oxygen compounds	有机含氧化合物	Organooxygen compounds	胺类	Carbohydrates and carbohydrate conjugates	碳水化合物和碳水化合物结合物	0.200034	0.181642	0.196195	0.152593	0.177998	0.210589	0.229029	0.261411	0.201187	0.158567	0.186036	0.340788	0.261063	0.19381	0.391893	0.215463	0.20256	0.243772	0.688793	0.20654	0.547796	0.825305	-0.277001
369	PC(16:1(9Z)/P-18:1(11Z))	0.781501	B(iii)			742.57	155.404	POS	C42H80NO7P	HMDB0008029			C00157	Lipids and lipid-like molecules	脂质和类脂分子	Glycerophospholipids	磷脂酰胆碱	Glycerophosphocholines	甘油磷酸胆碱	0.503978	0.403394	0.517652	0.591932	0.368001	0.572734	0.387154	0.536014	0.485107	0.758107	0.4077	0.516175	0.507044	0.249074	0.333615	0.475976	0.47593	0.465453	0.0119086	0.753426	0.906259	1.04223	0.0596701
370	Succinic acid	0.781011	B(i)			117.019	383.525	NEG	C4H6O4											0.413286	0.234194	0.23825	0.583713	0.354687	0.231822	0.276814	0.176887	0.313706	0.0421228	0.76948	0.187243	0.148678	0.138912	0.0318134	0.44194	0.68172	0.305239	0.611396	0.941091	0.979829	1.02774	0.0394769
371	L-Octanoylcarnitine	0.780095	B(iii)			288.216	221.589	POS		HMDB0000791		25243-95-2	C02838	Lipids and lipid-like molecules	脂质和类脂分子	Fatty Acyls	脂肪酸类	Fatty acid esters	脂肪酸酯	0.664709	2.87561	1.56445	1.07381	0.833052	2.57656	1.13457	0.850599	1.44667	1.03393	0.947294	0.421907	1.53995	2.33956	0.535473	0.294444	0.311956	0.928064	1.34632	0.203959	0.545322	1.5588	0.64044
373	PC(18:2(9Z,12Z)/15:0)	0.779026	B(iii)			744.548	136.078	POS	C41H78NO8P	HMDB0008132			C00157	Lipids and lipid-like molecules	脂质和类脂分子	Glycerophospholipids	甘油磷脂类	Glycerophosphocholines	甘油磷酸胆碱	4.04789	4.11705	5.00219	4.0386	2.97026	4.41986	5.38368	4.7652	4.34309	1.65629	3.64764	1.33538	0.781025	2.14067	1.59043	4.68429	4.62412	2.55748	1.60667	0.0103262	0.233098	1.69819	0.763999
374	Alanyl-Leucine	0.778831	B(iii)			203.138	245.46	POS		HMDB0028691	丙氨酰亮氨酸			Organic acids and derivatives	有机酸及其衍生物	Carboxylic acids and derivatives	氨基酸	Amino acids, peptides, and analogues	氨基酸、肽和类似物	0.00460906	0.00633985	0.00435531	0.026275	0.00595757	0.0055657	0.00446964	0.00411593	0.007711	0.00870289	0.0154534	0.00968374	0.0202613	0.0057627	0.00897261	0.0429414	0.0391022	0.01886	1.68857	0.073408	0.376081	0.408854	-1.29034
376	Pantothenamide	0.776317	B(iii)			219.133	271.489	POS	C9H18N2O4	HMDB0041313	泛酰胺	7757-97-3		Organic acids and derivatives	有机酸及其衍生物	Carboxylic acids and derivatives	氨基酸	Amino acids, peptides, and analogues	氨基酸、肽和类似物	0.00505019	0.00681138	0.00387078	0.0338758	0.0031793	0.0021885	0.00371404	0.0019785	0.00758356	0.00416938	0.0121832	0.00385986	0.00602623	0.00310339	0.00420549	0.0432482	0.042256	0.0148815	1.04466	0.330579	0.66214	0.509597	-0.972571
378	LysoPC(22:6(4Z,7Z,10Z,13Z,16Z,19Z))	0.77506	B(iii)			568.339	207.587	POS	C30H50NO7P	HMDB0010404			C04230	Lipids and lipid-like molecules	脂质和类脂分子	Glycerophospholipids	甘油磷脂类	Glycerophosphocholines	甘油磷酸胆碱	0.538474	1.13597	0.826021	1.57258	0.793356	1.0351	1.31293	0.943199	1.0197	0.316365	0.892659	0.703914	0.924547	0.604313	0.630577	0.429343	0.40084	0.61282	1.66665	0.01104	0.237043	1.66395	0.734615
379	Progesterone	0.774851	B(iii)			315.235	212.893	POS	C21H30O2	HMDB0001830	黄体酮	57-83-0	C00410	Lipids and lipid-like molecules	脂质和类脂分子	Steroids and steroid derivatives	甾体	Pregnane steroids	孕烷类固醇	0.0212392	0.155613	0.0467755	0.0246047	0.0156208	0.0777459	0.0383576	0.0258973	0.0507318	0.0457958	0.059617	0.0227621	0.10095	0.187164	0.0169753	0.00870996	0.00658786	0.0560702	0.658212	0.848152	0.946989	0.904789	-0.144346
381	DL-Tyrosine	0.773696	B(i)			182.078	424.363	POS												0.0826778	0.162606	0.121872	0.172301	0.146814	0.158231	0.0756111	0.0927389	0.126607	0.0938902	0.108652	0.0509344	0.129406	0.0872186	0.0577407	0.168346	0.154538	0.106341	0.432114	0.335802	0.666363	1.19057	0.251658
383	SM(d18:1/24:1(15Z))	0.772659	B(iii)			813.682	193.688	POS		HMDB0012107			C00550	Lipids and lipid-like molecules	脂质和类脂分子	Sphingolipids	鞘脂类	Phosphosphingolipids	鞘磷脂	1.28438	1.21153	1.56976	1.23522	1.1161	0.99769	1.1948	1.29392	1.23792	1.6644	1.16108	1.79158	1.76121	1.40416	3.22015	1.68046	1.0038	1.71085	1.21261	0.0910616	0.401636	0.723571	-0.466794
384	N5-Carboxyaminoimidazole ribonucleotide	0.772651	B(iii)			340.054	317.053	POS		HMDB0012268				Organic oxygen compounds	有机含氧化合物	Organooxygen compounds	其它	Carbohydrates and carbohydrate conjugates	碳水化合物和碳水化合物结合物	0.501182	0.781154	0.672304	0.600659	0.726327	0.914927	0.643975	0.597469	0.67975	0.524899	0.692834	0.563361	0.675601	0.717399	0.491107	0.554747	0.482221	0.587771	1.36798	0.122825	0.449083	1.15649	0.209749
385	Acetoacetic acid	0.772391	B(iii)			85.0281	313.935	POS	C4H6O3	HMDB0000060	3-氧丁酸	541-50-4	C00164	Organic acids and derivatives	有机酸及其衍生物	Keto acids and derivatives	有机酸	Short-chain keto acids and derivatives	短链酮酸及衍生物	0.300468	0.393991	0.357248	0.326346	0.315681	0.411896	0.358766	0.308917	0.346664	0.284045	0.363824	0.340231	0.333324	0.386662	0.264242	0.334948	0.355821	0.332887	0.922834	0.509667	0.781728	1.04139	0.0585047
386	p-Cresol sulfate	0.771369	B(iii)			187.007	22.58	NEG	C7H8O4S	HMDB0011635	对甲酚硫酸盐	3233-58-7		Organic acids and derivatives	有机酸及其衍生物	Organic sulfuric acids and derivatives	其它	Arylsulfates	芳基硫酸酯	6.38279	12.6372	3.44062	5.74525	2.48785	2.72899	30.1765	6.00533	8.70057	1.00191	6.18945	3.9606	0.906063	1.84036	1.38536	6.38105	8.7179	3.79784	1.24117	0.189938	0.531996	2.29093	1.19593
387	L-Arabitol	0.771357	B(i)			211.083	334.598	NEG	C5H12O5	HMDB0001851	L-阿拉伯糖醇	7643-75-6	C00532	Organic oxygen compounds	有机含氧化合物	Organooxygen compounds	植物激素	Carbohydrates and carbohydrate conjugates	碳水化合物和碳水化合物结合物	0.0324048	0.0411016	0.0546102	0.093512	0.0763493	0.0722307	0.0834635	0.0327343	0.0608008	0.181288	0.0813841	0.230006	0.316009	0.0454881	0.162019	0.119549	0.146338	0.16026	1.81921	0.012818	0.245806	0.379388	-1.39825
389	Xylobiose	0.770662	B(iii)			283.104	321.771	POS	C10H18O9	HMDB0029894	木二糖	6860-47-5	C01630	Organic oxygen compounds	有机含氧化合物	Organooxygen compounds	糖类	Carbohydrates and carbohydrate conjugates	碳水化合物和碳水化合物结合物	0.308338	0.242902	0.338141	0.298856	0.246801	0.33495	0.322784	0.296792	0.298695	0.00818699	0.237228	0.0250082	0.00497442	0.235149	0.00757338	0.274165	0.285211	0.134687	1.65615	0.00977598	0.232893	2.2177	1.14906
390	Leonuriside A	0.770486	B(iii)			333.118	237.093	POS		HMDB0031721		121748-12-7		Organic oxygen compounds	有机含氧化合物	Organooxygen compounds	糖类	Carbohydrates and carbohydrate conjugates	碳水化合物和碳水化合物结合物	0.117633	0.156117	0.146926	0.167109	0.150493	0.0783925	0.141075	0.144995	0.137843	0.0625494	0.163504	0.0417148	0.0274383	0.0511984	0.0686366	0.136953	0.0158169	0.0709764	1.67055	0.00655691	0.225676	1.94209	0.957612
391	PC(18:3(6Z,9Z,12Z)/P-18:1(11Z))	0.770317	B(iii)			766.557	58.5188	POS	C44H80NO7P	HMDB0008194			C00157	Lipids and lipid-like molecules	脂质和类脂分子	Glycerophospholipids	甘油磷脂类	Glycerophosphocholines	甘油磷酸胆碱	4.56789	7.88136	9.10897	6.48313	7.4683	10.2644	7.21684	6.06324	7.38176	7.77364	7.87768	7.01948	9.27259	8.06789	5.23206	7.84098	8.16452	7.6561	0.0234832	0.719824	0.892429	0.964167	-0.052645
392	PC(15:0/14:0)	0.769779	B(iii)			692.519	166.123	POS	C37H74NO8P	HMDB0007932			C00157	Lipids and lipid-like molecules	脂质和类脂分子	Glycerophospholipids	甘油磷脂类	Glycerophosphocholines	甘油磷酸胆碱	0.0886962	0.115307	0.0939125	0.0994975	0.0567846	0.118166	0.116402	0.12169	0.101307	0.069498	0.11466	0.0914321	0.00229336	0.0621749	0.178385	0.117596	0.163472	0.099939	0.584143	0.950763	0.982995	1.01369	0.0196153
394	PE(20:2(11Z,14Z)/14:0)	0.767463	B(iii)			716.52	139.065	POS	C39H74NO8P	HMDB0009283			C00350	Lipids and lipid-like molecules	脂质和类脂分子	Glycerophospholipids	甘油磷脂类	Glycerophosphoethanolamines	磷脂酰乙醇胺	2.67444	1.91432	2.64093	2.44889	2.59798	2.75758	2.4748	2.82984	2.54235	1.15242	2.04309	0.799141	0.915812	1.85915	1.03715	2.94351	2.81143	1.69521	1.5004	0.0269938	0.280375	1.49972	0.584694
395	Oleamide	0.766688	B(iii)			282.278	30.6565	POS	C18H35NO	HMDB0002117	油酸酰胺	301-02-0	C19670	Lipids and lipid-like molecules	脂质和类脂分子	Fatty Acyls	脂肪酰类	Fatty amides	脂肪酸酰胺	0.101694	0.255798	0.121215	0.109109	0.147838	0.127877	0.0936383	0.144153	0.137665	0.241516	0.180495	0.0592288	0.055754	0.0648461	0.138727	0.201844	0.0909264	0.129167	0.234081	0.790274	0.923122	1.06579	0.0919228
396	Ethyl glucuronide	0.76656	B(iii)			221.067	227.074	NEG	C8H14O7	HMDB0010325	乙基 Β-D-葡萄糖醛酸	17685-04-0		Organic oxygen compounds	有机含氧化合物	Organooxygen compounds	其它	Carbohydrates and carbohydrate conjugates	碳水化合物和碳水化合物结合物	0.00417981	0.019158	0.00770547	0.00615944	0.0108548	0.0180076	0.00511113	0.00361922	0.00934943	0.0060482	0.00209136	0.00348523	7.10721e-05	0.0109731	6.0685e-05	0.00843917	0.0122622	0.00542888	1.18267	0.175719	0.514847	1.72217	0.784225
397	PE(16:0/18:3(9Z,12Z,15Z))	0.765811	B(iii)			714.503	163.727	POS	C39H72NO8P	HMDB0008930			C00350	Lipids and lipid-like molecules	脂质和类脂分子	Glycerophospholipids	甘油磷脂类	Glycerophosphoethanolamines	磷脂酰乙醇胺	0.164928	0.0164865	0.0243591	0.231626	0.136521	0.124303	0.104831	0.118733	0.115223	0.214597	0.0535215	0.0168938	3.42333e-05	0.0957667	0.125651	0.144832	0.1243	0.0969496	0.602764	0.613516	0.840217	1.18849	0.249124
399	Histidinyl-Leucine	0.764802	B(iii)			269.16	307.195	POS	C12H20N4O3	HMDB0028889	组氨酸亮氨酸			Organic acids and derivatives	有机酸及其衍生物	Carboxylic acids and derivatives	氨基酸	Amino acids, peptides, and analogues	氨基酸、肽和类似物	0.0112052	0.0236818	0.0127267	0.0380614	0.012224	0.0119638	0.00707098	0.0105088	0.0159303	0.0167342	0.0362401	0.0166076	0.0370371	0.0148	0.0248905	0.0402137	0.0653849	0.0314885	1.80258	0.0437365	0.317429	0.50591	-0.983048
400	PC(P-18:0/16:0)	0.76419	B(iii)			746.601	158.494	POS	C42H84NO7P	HMDB0011239				Lipids and lipid-like molecules	脂质和类脂分子	Glycerophospholipids	甘油磷脂类	Glycerophosphocholines	甘油磷酸胆碱	0.0911511	0.231447	0.204304	0.47483	0.163161	0.181207	0.46525	0.257323	0.258584	0.75649	0.816943	0.583557	0.799485	0.174843	0.466784	0.588893	0.972377	0.644921	1.78859	0.00182953	0.169108	0.400954	-1.31849
401	Itaconic acid	0.762914	B(iii)			129.019	200.782	NEG	C5H6O4	HMDB0002092	衣康酸	97-65-4	C00490	Lipids and lipid-like molecules	脂质和类脂分子	Fatty Acyls	脂肪酸类	Fatty acids and conjugates	脂肪酸和聚合物	0.215482	0.161182	0.209544	0.172419	0.231366	0.205972	0.28056	0.258024	0.216819	0.257188	0.180802	0.223076	0.264882	0.228176	0.307775	0.2704	0.390988	0.265411	1.172	0.0876091	0.396684	0.816917	-0.291739
403	D-4'-Phosphopantothenate	0.76204	B(iii)			300.083	445.563	POS	C9H18NO8P	HMDB0001016	D-4’-磷酸泛酸盐		C03492	Organic acids and derivatives	有机酸及其衍生物	Carboxylic acids and derivatives	氨基酸	Amino acids, peptides, and analogues	氨基酸、肽和类似物	0.0274065	0.0232042	0.0275167	0.0166485	0.0349085	0.0332344	0.0430979	0.0312598	0.0296596	0.00332957	0.036282	0.0157999	0.00564632	0.0108087	0.00742976	0.00958483	0.0121154	0.0126246	1.94909	0.00238976	0.183077	2.34935	1.23226
404	7-Methylguanine	0.761916	B(i)			166.072	193.872	POS	C6H7N5O	HMDB0000897	7-甲基鸟嘌呤	578-76-7	C02242	Organoheterocyclic compounds	有机杂环化合物	Imidazopyrimidines	嘧啶	Purines and purine derivatives	嘌呤和嘌呤衍生物	0.102586	0.0757404	0.10529	0.151605	0.107004	0.12804	1.65926	0.135525	0.308132	0.0373138	0.128171	0.11308	0.0461113	0.0558978	0.074436	0.113402	0.142713	0.0888907	1.37481	0.294634	0.632296	3.46641	1.79344
406	Polyoxyethylene (600) monoricinoleate	0.761373	B(iii)			341.303	216.215	POS		HMDB0032476		9004-97-1		Lipids and lipid-like molecules	脂质和类脂分子	Fatty Acyls	脂肪酰类	Fatty alcohols	脂肪醇	0.0142411	0.0166669	0.018734	0.0186659	0.0121062	0.0196041	0.0219043	0.0149989	0.0171152	0.0104461	0.0150321	0.0106272	0.0101312	0.00923551	0.0138783	0.0138408	0.023104	0.0132869	1.20669	0.0702927	0.370738	1.28812	0.365269
407	PC(18:1(11Z)/15:0)	0.760732	B(iii)			746.565	161.829	POS	C41H80NO8P	HMDB0008066			C00157	Lipids and lipid-like molecules	脂质和类脂分子	Glycerophospholipids	甘油磷脂类	Glycerophosphocholines	甘油磷酸胆碱	1.53555	1.79685	2.08228	2.00361	1.29307	2.07571	1.95293	2.04287	1.84786	1.07643	2.00965	1.66747	1.53054	1.27795	2.15077	2.39278	2.50136	1.82587	0.208388	0.91824	0.973338	1.01204	0.0172731
409	LysoPE(20:5(5Z,8Z,11Z,14Z,17Z)/0:0)	0.76047	B(iii)			500.273	218.27	POS		HMDB0011519				Lipids and lipid-like molecules	脂质和类脂分子	Glycerophospholipids	甘油磷脂类	Glycerophosphoethanolamines	磷脂酰乙醇胺	0.0336049	0.0301126	0.0303416	0.0263422	0.0370674	0.0368627	0.0411174	0.0425522	0.0347501	0.0140187	0.0329911	0.013967	0.00871711	0.0132909	0.0133359	0.0193376	0.0334231	0.0186352	1.74818	0.000996548	0.153254	1.86476	0.898991
410	(9xi,10xi,12xi)-9,10-Dihydroxy-12-octadecenoic acid	0.760061	B(iii)			313.238	75.953	NEG		HMDB0031679				Lipids and lipid-like molecules	脂质和类脂分子	Fatty Acyls	脂肪酸类	Fatty acids and conjugates	脂肪酸和聚合物	0.124277	0.286802	0.205345	0.0910669	0.161075	0.173069	0.11203	0.142482	0.162018	0.120541	0.100564	0.159719	0.0891824	0.156218	0.0922984	0.0852801	0.150762	0.119321	1.08217	0.105281	0.42349	1.35784	0.441315
411	Nicotinamide N-oxide	0.759885	B(i)			139.049	225.307	POS	C6H6N2O2	HMDB0002730	烟酰胺氮氧化物	1986-81-8		Organoheterocyclic compounds	有机杂环化合物	Pyridines and derivatives	其它	Pyridinecarboxylic acids and derivatives	吡啶羧酸及衍生物	0.0267043	0.0299104	0.0443182	0.0253598	0.028681	0.050721	0.0360952	0.038788	0.0350722	0.0162485	0.0100767	0.0303464	0.0280502	0.0249529	0.0276344	0.0333129	0.0189326	0.0236943	1.62283	0.0181382	0.26059	1.48019	0.565787
412	Graveoline	0.758953	B(iii)			280.091	390.875	POS	C17H13NO3	HMDB0033480	芸香灵	485-61-0	C10689	Organoheterocyclic compounds	有机杂环化合物	Quinolines and derivatives	生物碱	Quinolones and derivatives	喹诺酮及衍生物	1.43422	1.1284	1.44387	2.09378	1.28364	1.46027	0.679419	0.663261	1.27336	1.0244	1.97261	0.575003	1.42473	1.34153	1.07154	2.0612	2.20928	1.46004	0.595164	0.487286	0.769463	0.872142	-0.197366
413	Adenosine diphosphate ribose	0.758192	B(iii)			558.066	433.253	NEG	C15H23N5O14P2	HMDB0001178		20762-30-5	C00301	Nucleosides, nucleotides, and analogues	核苷、核苷酸和类似物	Purine nucleotides	脂类	Purine nucleotide sugars	嘌呤核苷酸糖	0.244142	0.457801	0.319044	0.756529	0.334605	0.481245	0.25111	0.221411	0.383236	0.0821118	0.651057	0.0654912	0.192579	0.243671	0.0557001	0.596786	1.14073	0.378516	0.596669	0.975437	0.991764	1.01247	0.0178779
414	20-Hydroxyeicosatetraenoic acid	0.75738	B(i)			319.228	47.378	NEG												0.435946	0.344761	0.0911913	0.226379	0.148511	0.147935	0.212166	0.573767	0.272582	0.558507	0.139508	1.85591	0.351328	0.150405	0.880158	0.152434	0.324778	0.551628	1.02096	0.229534	0.570565	0.494141	-1.01701
415	Succinyladenosine	0.757096	B(iii)			384.114	411.24	POS	C14H17N5O8	HMDB0000912		4542-23-8		Nucleosides, nucleotides, and analogues	核苷、核苷酸和类似物	Purine nucleosides	核苷			0.0783848	0.111287	0.140262	0.105881	0.0525947	0.141586	0.10219	0.0800099	0.101524	0.0209995	0.0831395	0.0318616	0.0883996	0.0330946	0.031034	0.0914012	0.0950314	0.0593702	1.43102	0.0185802	0.26082	1.71002	0.774017
416	LysoPC(22:0)	0.755479	B(iii)			580.432	204.976	POS		HMDB0010398			C04230	Lipids and lipid-like molecules	脂质和类脂分子	Glycerophospholipids	甘油磷脂类	Glycerophosphocholines	甘油磷酸胆碱	0.172833	0.224799	0.242163	0.248976	0.127155	0.216293	0.150229	0.165835	0.193535	0.283312	0.240085	0.178659	0.286995	0.178973	0.283313	0.245734	0.258083	0.244394	1.45841	0.0393928	0.307041	0.791898	-0.336614
417	Piperidine	0.754022	B(iii)			86.0961	287.982	POS	C5H11N	HMDB0034301	六氢吡啶	110-89-4	C01746	Organoheterocyclic compounds	有机杂环化合物	Piperidines	生物碱			0.446663	0.52665	0.523767	0.73686	0.493321	0.782318	0.48457	0.389161	0.547914	0.41452	0.652916	0.660265	0.721349	0.423148	0.644344	0.449065	0.489734	0.556917	0.166948	0.893234	0.963724	0.983833	-0.0235146
418	Dimethylarsinate	0.753549	B(iii)			138.973	398.612	POS		HMDB0011625		15132-04-4	C07308	Organometallic compounds		Organometalloid compounds	其它	Organoarsenic compounds		0.1117	0.432298	0.0379131	0.22849	0.0405787	0.0622854	0.0847035	0.109777	0.138468	0.333253	0.63153	0.132879	0.115763	0.0873473	0.0633082	0.146775	0.136846	0.205963	0.862598	0.425034	0.726731	0.672297	-0.572829
419	Dihydrojasmonic acid	0.751242	B(iii)			211.134	96.2428	NEG	C12H20O3	HMDB0033601		98674-52-3		Lipids and lipid-like molecules	脂质和类脂分子	Fatty Acyls	亚麻酸及其衍生物	Lineolic acids and derivatives	亚油酸及衍生物	0.0555448	0.0901505	0.103679	0.128878	0.153875	0.0641189	0.1795	0.0882361	0.107998	0.0336249	0.122423	0.0447032	0.062112	0.0586736	0.0266035	0.0452539	0.0762174	0.0587015	1.5577	0.0192679	0.262421	1.83978	0.879533
421	D-Malic acid	0.748328	B(iii)			133.014	400.303	NEG		HMDB0031518	D-苹果酸	636-61-3	C00497	Organic acids and derivatives	有机酸及其衍生物	Hydroxy acids and derivatives	脂肪酸类	Beta hydroxy acids and derivatives	Beta-羟基酸及衍生物	0.190688	0.223159	0.218317	0.279381	0.196627	0.205013	0.220634	0.220036	0.219232	0.139666	0.325165	0.236774	0.24081	0.220843	0.204519	0.231801	0.367881	0.245932	0.570418	0.345319	0.672692	0.891431	-0.165804
422	Pyridine	0.747654	B(iii)			80.049	55.4842	POS	C5H5N	HMDB0000926	吡啶	110-86-1	C00747	Organoheterocyclic compounds	有机杂环化合物	Pyridines and derivatives	有机杂环化合物			0.0976069	0.120783	0.123546	0.130139	0.116469	0.145395	0.111007	0.111486	0.119554	0.074091	0.14176	0.0972374	0.0847155	0.102627	0.0691015	0.12359	0.156797	0.10624	0.879817	0.298538	0.635862	1.12532	0.170334
423	3-[4-Hydroxy-3-(3-methyl-2-butenyl)phenyl]-2-propenal	0.74711	B(iii)			217.117	338.483	POS	C14H16O2	HMDB0040833				Phenylpropanoids and polyketides	苯丙素类和聚酮类	Cinnamaldehydes	木脂素			0.0210218	0.027826	0.0267302	0.0309659	0.0244407	0.0342971	0.0220866	0.0210387	0.0260509	0.0160609	0.0266763	0.0183794	0.0185558	0.018599	0.0200559	0.021336	0.0249843	0.0205809	1.35788	0.0225679	0.272038	1.26578	0.340023
424	Diacetone alcohol	0.745002	B(iii)			115.076	68.082	NEG		HMDB0031511	双丙酮醇	123-42-2		Organic oxygen compounds	有机含氧化合物	Organooxygen compounds	羰基化合物	Carbonyl compounds	羰基化合物	1.07069	1.5969	1.59898	1.58949	2.01534	1.63335	1.90092	1.9668	1.67156	1.14296	1.61168	1.6173	1.59018	1.40721	0.845284	1.14051	1.96434	1.41493	0.941377	0.142121	0.475144	1.18137	0.240462
425	alpha-Linolenic acid	0.744552	B(i)			277.217	41.5569	NEG	C18H30O2											6.30794	11.8073	9.9895	6.64194	11.2859	10.8477	9.67672	9.48199	9.50488	5.43525	9.57058	4.30169	6.24033	9.04337	6.64412	8.67553	10.7808	7.58646	1.17502	0.0955659	0.410685	1.25287	0.325242
426	PC(20:4(5Z,8Z,11Z,14Z)/14:0)	0.74301	B(iii)			754.532	121.604	POS	C42H76NO8P	HMDB0008426			C00157	Lipids and lipid-like molecules	脂质和类脂分子	Glycerophospholipids	磷脂酰胆碱	Glycerophosphocholines	甘油磷酸胆碱	0.47554	0.566587	0.871801	0.225774	0.425271	0.697984	0.564067	0.596513	0.552942	0.200193	0.562387	0.27306	0.236497	0.486744	0.116508	0.594553	0.654361	0.390538	1.30228	0.124511	0.451219	1.41585	0.501666
427	Isolinderanolide	0.741838	B(iii)			337.272	188.406	POS	C21H36O3	HMDB0038105		139559-06-1		Organoheterocyclic compounds	有机杂环化合物	Tetrahydrofurans	有机杂环化合物			0.0176593	0.0244389	0.0208863	0.00547852	0.0211436	0.0260259	0.0397633	0.0252521	0.022581	0.00738876	0.0185668	0.0079128	0.00227213	0.00658714	0.0121772	0.00325552	0.00314128	0.0076627	1.93415	0.00183222	0.169108	2.94687	1.55918
428	2-Hydroxy-3-methylbutyric acid	0.740258	B(i)			117.056	208.056	NEG	C5H10O3	HMDB0000407		4026-18-0		Lipids and lipid-like molecules	脂质和类脂分子	Fatty Acyls	脂肪酸类	Fatty acids and conjugates	脂肪酸和聚合物	0.330986	0.209475	0.234166	0.652791	0.288803	0.290345	0.240842	0.339968	0.323422	0.0927053	0.747269	0.220202	0.222926	0.336027	0.210078	0.665	0.822317	0.414566	0.231132	0.430087	0.730003	0.780147	-0.358183
429	H-LEU-VAL-OH	0.739902	B(i)			231.169	212.319	POS												0.0113918	0.0195234	0.00661016	0.0931221	0.00955338	0.0059635	0.00548279	0.00525143	0.0196123	0.0139226	0.0428237	0.00943121	0.0212705	0.00780623	0.00942452	0.154577	0.142239	0.0501868	1.27669	0.228637	0.569224	0.390786	-1.35555
430	PS(18:0/22:6(4Z,7Z,10Z,13Z,16Z,19Z))	0.739446	B(iii)			836.539	210.243	POS		HMDB0010167			C02737	Lipids and lipid-like molecules	脂质和类脂分子	Glycerophospholipids	甘油磷脂类	Glycerophosphoserines	甘油磷酸丝氨酸	2.21613	2.59995	2.51862	2.72254	2.32347	3.35114	2.86942	2.10174	2.58787	1.24168	2.60323	1.96138	1.88502	2.24647	1.28629	2.00844	1.98872	1.90265	1.88974	0.00649868	0.225676	1.36014	0.443754
431	3-Pyridinebutanoic acid	0.738082	B(iii)			166.086	222.166	POS		HMDB0001007		477251-67-5		Organoheterocyclic compounds	有机杂环化合物	Pyridines and derivatives	吡啶衍生物			0.0196771	0.0174133	0.0279409	0.0199213	0.0245214	0.0363545	0.0147478	0.0171717	0.0222185	0.0315714	0.0308877	0.0227303	0.0137848	0.026435	0.0185737	0.0182022	0.017457	0.0224553	0.123667	0.945882	0.981411	0.989455	-0.0152933
432	Nb-Lignoceroyltryptamine	0.737661	B(iii)			511.454	183.665	POS	C34H58N2O	HMDB0040819		152766-94-4		Organoheterocyclic compounds	有机杂环化合物	Indoles and derivatives	生物碱	Indoles	吲哚	0.0521583	0.104004	0.110777	0.0359533	0.039834	0.127711	0.184159	0.124442	0.0973798	0.0872349	0.0941723	0.110995	0.1797	0.145749	0.05793	0.0299362	0.0343369	0.0925069	0.693054	0.853991	0.949504	1.05268	0.0740615
433	PC(16:1(9Z)/16:1(9Z))	0.734042	B(iii)			730.534	162.854	POS		HMDB0008002			C00157	Lipids and lipid-like molecules	脂质和类脂分子	Glycerophospholipids	甘油磷脂类	Glycerophosphocholines	甘油磷酸胆碱	1.42446	1.63805	2.03164	2.55779	1.03998	2.56669	1.87913	2.16418	1.91274	0.754835	1.64678	0.563357	0.777279	1.01557	0.599389	1.8555	2.681	1.23671	1.34725	0.0576807	0.348963	1.54663	0.629131
434	Alpha-dimorphecolic acid	0.733441	B(iii)			295.228	49.6353	NEG		HMDB0004670		73543-67-6	C14767	Lipids and lipid-like molecules	脂质和类脂分子	Fatty Acyls	脂肪酰类	Lineolic acids and derivatives	亚油酸及衍生物	0.681756	1.51739	1.15174	0.421235	1.07079	1.16682	0.922639	1.78837	1.09009	0.875136	0.570323	1.1576	0.746208	0.968286	1.76332	0.294685	0.648468	0.878003	0.67126	0.350269	0.674852	1.24156	0.312152
437	2-Methylbutyroylcarnitine	0.731655	B(iii)			246.169	254.818	POS	C12H23NO4	HMDB0000378	2-甲基丁酰基肉碱	31023-25-3		Lipids and lipid-like molecules	脂质和类脂分子	Fatty Acyls	脂肪酸类	Fatty acid esters	脂肪酸酯	1.5727	2.66977	2.32979	3.6137	2.21469	3.44635	3.81535	3.38207	2.88055	1.5115	1.6054	1.56156	1.12365	4.83064	1.65389	3.69179	2.91141	2.36123	1.24247	0.356629	0.678937	1.21994	0.286808
438	PC(20:1(11Z)/15:0)	0.730657	B(iii)			774.596	159.272	POS	C43H84NO8P	HMDB0008297			C00157	Lipids and lipid-like molecules	脂质和类脂分子	Glycerophospholipids	甘油磷脂类	Glycerophosphocholines	甘油磷酸胆碱	0.820813	1.08782	1.14885	1.07527	0.884078	1.07066	0.990154	1.16092	1.02982	1.18446	0.972663	2.06472	1.93863	0.677867	1.71697	1.50649	1.24994	1.41397	1.3279	0.0601497	0.353388	0.728319	-0.457358
439	cis-5-Tetradecenoylcarnitine	0.730248	B(iii)			370.294	198.449	POS	C21H39NO4	HMDB0002014		835598-21-5		Lipids and lipid-like molecules	脂质和类脂分子	Fatty Acyls	脂肪酸类	Fatty acid esters	脂肪酸酯	1.3545	7.94506	3.62017	1.17345	1.64686	5.71636	4.0141	2.29016	3.47008	2.57851	3.35674	1.63923	5.34718	8.54573	1.17453	0.358513	0.458611	2.93238	1.02213	0.685996	0.876099	1.18337	0.242898
440	Panaxynol linoleate	0.729153	B(iii)			507.422	186.105	POS		HMDB0041177		155551-18-1		Lipids and lipid-like molecules	脂质和类脂分子	Fatty Acyls	脂肪酰类	Lineolic acids and derivatives	亚油酸及衍生物	0.00460591	0.0326596	0.0418792	0.00757746	0.0212543	0.026716	0.0789572	0.0764776	0.0362659	0.0178257	0.0232507	0.0517382	0.0301338	0.036462	0.0182181	0.00173986	0.000301335	0.0224587	1.12178	0.258591	0.602288	1.61478	0.691338
441	3-Mercaptohexyl hexanoate	0.729124	B(iii)			233.16	284.333	POS		HMDB0037766	3-巯基己醇己酸酯	145937-76-4		Lipids and lipid-like molecules	脂质和类脂分子	Fatty Acyls	脂肪酸类	Fatty acid esters	脂肪酸酯	0.00593692	0.0104483	0.00917069	0.0115421	0.00902665	0.0113427	0.0100873	0.00812503	0.00945996	0.00646786	0.00874475	0.00362413	0.00427767	0.00761624	0.00403845	0.0111691	0.00813995	0.00675977	1.47435	0.0332319	0.2989	1.39945	0.48486
442	Betaine aldehyde	0.729071	B(iii)			102.091	484.436	POS	C5H12NO	HMDB0001252		7418-61-3	C00576	Organic nitrogen compounds	有机含氮化合物	Organonitrogen compounds	其他有机氮化合物	Quaternary ammonium salts	季铵盐	0.0538022	0.0869405	0.0564287	0.0980455	0.0647965	0.10204	0.0757893	0.0597838	0.0747033	0.0285242	0.084738	0.0388854	0.0564475	0.061431	0.0348367	0.0799816	0.0736031	0.0573059	1.21803	0.108232	0.428966	1.30359	0.382487
443	Heptadecanoyl carnitine	0.728616	B(iii)			414.355	192.357	POS		HMDB0006210		106182-29-0		Lipids and lipid-like molecules	脂质和类脂分子	Fatty Acyls	脂肪酸类	Fatty acid esters	脂肪酸酯	0.311805	1.13162	0.803865	0.142249	0.276657	0.737311	0.953515	0.465069	0.602761	0.931916	0.282246	0.730462	1.28658	0.927529	0.604774	0.0997008	0.157389	0.627575	0.450171	0.900572	0.965939	0.960461	-0.0582013
444	(+)-Norushinsunine N-oxide	0.7286	B(iii)			312.115	299.745	POS		HMDB0034489				Lipids and lipid-like molecules	脂质和类脂分子	Prenol lipids	其它	Sesquiterpenoids	倍半萜类	0.00195146	0.00259845	0.0017583	0.00334732	0.00242785	0.00242458	0.00148707	0.00223634	0.00227892	0.00111166	0.00268586	0.00171586	0.0014988	0.00226769	0.00383832	0.00525368	0.00596487	0.00304209	0.672251	0.28447	0.624239	0.74913	-0.416713
445	Maltotetraose	0.726011	B(i)			665.214	520.149	NEG	C24H42O21	HMDB0001296	麦芽四糖	34612-38-9	C02052	Organic oxygen compounds	有机含氧化合物	Organooxygen compounds	糖类	Carbohydrates and carbohydrate conjugates	碳水化合物和碳水化合物结合物	0.00882167	0.0102297	0.00687079	0.00834557	0.0087977	0.00892496	0.00810808	0.00756267	0.00845764	0.00664879	0.0126263	0.00883886	0.00355692	0.0075036	0.0143164	0.00865701	0.0116581	0.00922575	0.157448	0.566664	0.815304	0.916743	-0.125411
446	D-Maltose	0.725012	B(iii)			365.104	401.743	POS		HMDB0000163	D-麦芽糖	69-79-4	C00208	Organic oxygen compounds	有机含氧化合物	Organooxygen compounds	糖类	Carbohydrates and carbohydrate conjugates	碳水化合物和碳水化合物结合物	0.0678336	0.132423	0.0722099	0.0657251	0.136359	0.0904434	0.14471	0.0741787	0.0979853	0.0693611	0.0616908	0.0757851	0.0834705	0.117254	0.0675092	0.0890587	0.0759417	0.0800089	1.11652	0.20415	0.545666	1.22468	0.292405
447	PC(22:5(7Z,10Z,13Z,16Z,19Z)/16:0)	0.724957	B(iii)			808.58	153.961	POS	C46H82NO8P	HMDB0008692			C00157	Lipids and lipid-like molecules	脂质和类脂分子	Glycerophospholipids	甘油磷脂类	Glycerophosphocholines	甘油磷酸胆碱	20.8381	31.7369	26.5671	29.5139	25.402	38.6058	29.7637	25.0675	28.4369	16.4285	33.408	17.3229	21.8464	26.6195	18.1145	24.9346	28.0237	23.3373	1.37048	0.0933226	0.405086	1.21852	0.285128
448	Methoxypyrazine	0.724855	B(iii)			111.055	65.3867	POS		HMDB0033156	2-甲氧基吡嗪	3149-28-8		Organoheterocyclic compounds	有机杂环化合物	Diazines	有机杂环化合物	Pyrazines	对二氮杂苯	1.33402	2.5149	2.97277	2.36195	1.59292	2.70187	1.98051	2.07105	2.19125	1.55838	1.97962	2.17161	1.46853	0.974652	4.9626	2.02928	2.2929	2.1797	0.0914365	0.980702	0.993099	1.0053	0.00762488
449	D-Glucuronolactone	0.722538	B(i)			221.03	13.6099	NEG	C6H10O7											0.0484886	0.0926769	0.0613719	0.0720664	0.0769077	0.0655494	0.0710025	0.0583136	0.0682971	0.0647962	0.117856	0.0617259	0.080844	0.0695284	0.0497018	0.103224	0.0949046	0.0803226	0.696915	0.224956	0.565779	0.850285	-0.233981
450	SM(d18:0/20:0)	0.720219	B(iii)			761.631	199.804	POS	C43H89N2O6P	HMDB0012090			C00550	Lipids and lipid-like molecules	脂质和类脂分子	Sphingolipids	鞘脂类	Phosphosphingolipids	鞘磷脂	0.112265	0.0691516	0.0844763	0.0765588	0.111735	0.0851318	0.0606241	0.0687394	0.0835853	0.0597485	0.0764777	0.0445399	0.0779962	0.0922354	0.0614087	0.0754401	0.0725546	0.0700501	0.838332	0.135433	0.465607	1.19322	0.254861
451	Pyruvic acid	0.719847	B(iii)			87.0088	127.224	NEG	C3H4O3	HMDB0000243	丙酮酸	127-17-3	C00022	Organic acids and derivatives	有机酸及其衍生物	Keto acids and derivatives	有机酸	Alpha-keto acids and derivatives	Alpha-酮酸及衍生物	44.6437	47.0048	40.3961	56.5746	48.5526	43.4383	30.8876	39.8671	43.9206	23.5618	75.4799	38.0376	37.9272	37.832	30.4876	54.4855	81.6939	47.4382	0.280816	0.668459	0.866516	0.925849	-0.111151
452	Hydroxyprolyl-Lysine	0.718274	B(iii)			260.16	299.911	POS	C11H21N3O4	HMDB0028868	羟脯氨酰赖氨酸			Organic acids and derivatives	有机酸及其衍生物	Carboxylic acids and derivatives	氨基酸	Amino acids, peptides, and analogues	氨基酸、肽和类似物	0.00482811	0.0056148	0.00507138	0.0430518	0.00385942	0.00629579	0.00178514	0.0024079	0.0091143	0.00280205	0.0096612	0.0029898	0.00658489	0.0019275	0.00279564	0.0595032	0.0813732	0.0209547	0.756856	0.350279	0.674852	0.434953	-1.20107
453	1-(Hydroxymethyl)-5,5-dimethyl-2,4-imidazolidinedione	0.717159	B(iii)			159.076	438.459	POS	C6H10N2O3	HMDB0031670		116-25-6		Organoheterocyclic compounds	有机杂环化合物	Azolidines	其它	Imidazolidines	咪唑烷	0.27821	0.139344	0.0718885	0.539441	0.10259	0.17624	0.0711476	0.0712201	0.18126	0.0312223	0.122445	0.0432337	0.0396271	0.055137	0.0411084	0.401826	0.0610786	0.0994598	1.02531	0.276363	0.616925	1.82245	0.865877
454	2-Pyridylacetic acid	0.71594	B(iii)			138.054	294.624	POS	C7H7NO2	HMDB0060722	2-吡啶基乙酸			Organoheterocyclic compounds	有机杂环化合物	Pyridines and derivatives	其它			1.88058	3.1282	1.75153	1.96755	1.73458	3.28762	5.46092	2.0952	2.66327	1.1682	2.41559	1.64228	1.29657	1.72282	1.81487	1.68632	1.82653	1.69665	1.73881	0.0744993	0.377487	1.56973	0.650513
459	Acetyl-CoA	0.713094	B(iii)			810.128	427.457	POS	C23H38N7O17P3S	HMDB0001206	乙酰辅酶A	72-89-9	C00024	Organic oxygen compounds	有机含氧化合物	Organooxygen compounds	脂肪酰类	Carbohydrates and carbohydrate conjugates	碳水化合物和碳水化合物结合物	0.0109305	0.00998089	0.00906762	0.0229572	0.0132542	0.0179943	0.00575244	0.00529257	0.0119037	0.005418	0.00317605	0.00353938	0.00393993	0.0166208	0.00302464	0.0221913	0.0240371	0.0102434	0.655994	0.674499	0.869946	1.16208	0.216715
460	PC(20:5(5Z,8Z,11Z,14Z,17Z)/15:0)	0.711303	B(iii)			766.531	137.689	POS	C43H76NO8P	HMDB0008494			C00157	Lipids and lipid-like molecules	脂质和类脂分子	Glycerophospholipids	甘油磷脂类	Glycerophosphocholines	甘油磷酸胆碱	1.11029	1.2552	1.13756	1.28412	1.20831	1.30158	1.26078	1.3007	1.23232	1.05507	1.20248	0.800465	0.995538	1.30487	1.40649	1.37665	1.15892	1.16256	0.789843	0.391708	0.70382	1.06	0.0840695
461	Guanosine-5'-monophosphate	0.710642	B(i)			364.064	436.872	POS	C10H14N5O8P											0.0640448	0.161791	0.107268	0.354554	0.0296262	0.19094	0.0734241	0.0652073	0.130857	0.0444842	0.107122	0.033221	0.0545229	0.0668309	0.0189314	0.342184	0.237641	0.113117	0.492852	0.752959	0.906	1.15683	0.210171
462	25-Hydroxycholesterol	0.710581	B(iii)			425.344	193.079	POS	C27H46O2	HMDB0006247		2140-46-7	C15519	Lipids and lipid-like molecules	脂质和类脂分子	Steroids and steroid derivatives	甾体	Cholestane steroids	胆甾烷类固醇	2.02365	5.81026	2.55794	0.665303	1.7227	3.20386	2.50603	1.40907	2.48735	3.18483	1.46096	1.45358	6.07109	4.70924	1.63916	0.792104	0.573944	2.48561	0.551152	0.99847	0.999496	1.0007	0.0010093
465	2-Oxovaleric acid	0.709963	B(iii)			115.04	208.436	NEG	C5H8O3	HMDB0001865	2-戊酮酸	1821-02-9	C06255	Organic acids and derivatives	有机酸及其衍生物	Keto acids and derivatives	有机酸	Short-chain keto acids and derivatives	短链酮酸及衍生物	0.325649	0.25745	0.255645	0.307022	0.271182	0.254553	0.295386	0.210178	0.272133	0.233297	0.349369	0.269962	0.258124	0.265364	0.29499	0.263699	0.373188	0.288499	0.635504	0.457064	0.749656	0.943271	-0.0842552
466	PC(15:0/16:0)	0.709674	B(iii)			720.55	163.917	POS	C39H78NO8P	HMDB0007935			C00157	Lipids and lipid-like molecules	脂质和类脂分子	Glycerophospholipids	甘油磷脂类	Glycerophosphocholines	甘油磷酸胆碱	3.04204	4.25997	3.50932	3.50549	2.37389	3.7118	3.8654	3.97503	3.53037	2.40201	4.82967	4.222	3.94542	2.14438	5.50675	4.2116	4.43634	3.96227	0.508024	0.360407	0.681267	0.890996	-0.166509
467	N-gamma-L-Glutamyl-D-alanine	0.708948	B(iii)			219.097	310.317	POS	C8H14N2O5	HMDB0036301				Organic acids and derivatives	有机酸及其衍生物	Carboxylic acids and derivatives	氨基酸	Amino acids, peptides, and analogues	氨基酸、肽和类似物	0.0193469	0.0200989	0.00702054	0.0358472	0.0127317	0.0189743	0.0292942	0.013406	0.01959	0.00654064	0.021468	0.0157884	0.0193279	0.0141676	0.00757653	0.0185152	0.0210914	0.0155595	0.622241	0.315095	0.649976	1.25904	0.332323
468	3-Hydroxyglutaric acid	0.708748	B(i)			147.03	403.49	NEG	C5H8O5	HMDB0000428	3-羟基戊二酸	638-18-6		Organic acids and derivatives	有机酸及其衍生物	Hydroxy acids and derivatives	有机酸	Beta hydroxy acids and derivatives	Beta-羟基酸及衍生物	0.374093	0.423813	0.46807	0.774249	0.412326	0.536493	0.680121	0.233518	0.487835	0.12182	0.827509	0.15235	0.174329	0.306852	0.168796	0.642051	0.77305	0.395845	0.952014	0.465379	0.754408	1.23239	0.30146
470	Palmitoleoyl Ethanolamide	0.708559	B(iii)			298.273	78.7519	POS	C18H35NO2	HMDB0013648	棕榈酰乙醇酰胺	94421-67-7		Organic nitrogen compounds	有机含氮化合物	Organonitrogen compounds	其它	Amines	胺	0.157702	0.258349	0.247236	0.224762	0.174924	0.313463	0.205035	0.113633	0.211888	0.228558	0.243194	0.162182	0.319725	0.148729	0.204041	0.292731	0.363881	0.24538	0.693853	0.352678	0.675665	0.863509	-0.211717
471	Pseudouridine	0.707355	B(i)			243.062	250.65	NEG	C9H12N2O6	HMDB0000767	假尿苷	1445-07-4	C02067	Nucleosides, nucleotides, and analogues	核苷、核苷酸和类似物	Nucleoside and nucleotide analogues	核苷			0.43465	0.469792	0.470675	0.638431	0.415889	0.521292	2.39937	0.56117	0.738909	0.249255	0.685709	0.434791	0.373466	0.371163	0.383711	0.568217	0.752417	0.477341	1.09407	0.319675	0.653736	1.54797	0.630376
472	Isoniazid alpha-ketoglutaric acid	0.707137	B(iii)			266.074	248.896	POS		HMDB0060663				Organoheterocyclic compounds	有机杂环化合物	Pyridines and derivatives	其它	Pyridinecarboxylic acids and derivatives	吡啶羧酸及衍生物	0.430945	0.401182	0.52376	0.473282	0.491251	0.607032	0.587909	0.573969	0.511166	0.394721	0.415675	0.62644	0.546278	0.388581	0.585094	0.441567	0.511547	0.488738	0.435881	0.600381	0.833134	1.04589	0.0647321
473	Mesylate	0.706476	B(iii)			94.9808	117.197	NEG		HMDB0240280	敏使朗			Organic acids and derivatives	有机酸及其衍生物	Organic sulfonic acids and derivatives	其它	Organosulfonic acids and derivatives	有机磺酸及衍生物	0.707252	0.822148	0.742484	1.25882	0.913625	0.815361	1.3744	0.763057	0.924644	0.893008	1.05569	1.48543	0.949223	0.603065	1.11657	0.761922	0.966533	0.97893	0.372048	0.678543	0.871591	0.944545	-0.0823078
475	2-acetyl-1-alkyl-sn-glycero-3-phosphocholine	0.703348	B(iii)			524.369	225.339	POS		HMDB0062195	2-乙酰基-1-烷基-sn-甘油-3-磷酸胆碱	74389-68-7		Lipids and lipid-like molecules	脂质和类脂分子	Glycerophospholipids	甘油磷脂类	Glycerophosphocholines	甘油磷酸胆碱	0.274204	0.376118	0.400098	0.416839	0.239444	0.412622	0.325389	0.254036	0.337344	0.294161	0.328255	0.255291	0.412109	0.275692	0.351701	0.322165	0.392491	0.328983	0.046427	0.800601	0.928065	1.02541	0.0362053
476	4-(Trimethylammonio)butanoate	0.703319	B(i)			146.117	383.272	POS												12.3295	15.4263	16.3788	16.4466	10.7169	18.4593	14.5877	13.6209	14.7457	7.35007	14.3544	11.0373	11.8226	9.41003	9.85451	18.4148	18.0107	12.5318	0.958818	0.208135	0.549202	1.17667	0.234705
477	5-Ethyl-4-methyl-2-pentylthiazole	0.70291	B(iii)			198.134	450.778	POS	C11H19NS	HMDB0040090		96693-87-7		Organoheterocyclic compounds	有机杂环化合物	Azoles	有机杂环化合物	Thiazoles	噻唑	0.0657502	0.0531736	0.0684941	0.0537554	0.049087	0.0839938	0.067417	0.0708554	0.0640658	0.190978	0.0756619	0.0612963	0.0683055	0.0678331	0.0616727	0.0478207	0.0545459	0.0785143	0.385177	0.416519	0.720641	0.815977	-0.2934
478	PC(20:4(8Z,11Z,14Z,17Z)/20:3(5Z,8Z,11Z))	0.70272	B(iii)			832.58	151.484	POS	C48H82NO8P	HMDB0008474			C00157	Lipids and lipid-like molecules	脂质和类脂分子	Glycerophospholipids	甘油磷脂类	Glycerophosphocholines	甘油磷酸胆碱	3.88855	5.35639	4.95617	5.19643	5.43309	7.0909	5.35292	4.43664	5.21389	2.24784	6.0027	3.09252	3.42252	4.17768	2.64505	4.07662	4.47144	3.76705	1.6744	0.0168528	0.257206	1.38408	0.468925
479	D-Myo-inositol 4-phosphate	0.70235	B(iii)			259.022	488.825	NEG		HMDB0001313		46495-39-0	C03546	Organic oxygen compounds	有机含氧化合物	Organooxygen compounds	其它	Alcohols and polyols	乙醇和多元醇	0.248827	0.194378	0.159644	0.326573	0.20129	0.161224	0.122941	0.221256	0.204517	0.0554206	1.25905	0.121802	0.0773111	0.173212	0.124028	0.530929	0.766044	0.388475	0.29922	0.272219	0.614405	0.52646	-0.925604
482	Camellenodiol	0.697836	B(iii)			443.355	212.949	POS	C29H46O3	HMDB0035735		81426-91-7		Lipids and lipid-like molecules	脂质和类脂分子	Prenol lipids	三萜类	Triterpenoids	三萜类	0.260833	1.39712	0.540405	0.214757	0.265926	0.869641	0.839616	0.399663	0.598495	0.553855	0.54198	0.396816	1.13583	1.44636	0.217066	0.140842	0.186225	0.577372	0.714194	0.925535	0.975282	1.03658	0.0518374
483	LysoPE(0:0/22:4(7Z,10Z,13Z,16Z))	0.694686	B(iii)			530.321	206.367	POS	C27H48NO7P	HMDB0011493				Lipids and lipid-like molecules	脂质和类脂分子	Glycerophospholipids	甘油磷脂类	Glycerophosphoethanolamines	磷脂酰乙醇胺	0.0392291	0.0683154	0.0562358	0.056249	0.0535242	0.0678232	0.0655758	0.0442982	0.0564063	0.0577689	0.0829139	0.102231	0.103442	0.0410877	0.0948421	0.0563685	0.0763008	0.0768693	1.27493	0.0400972	0.307215	0.733795	-0.446551
484	SM(d18:0/16:0)	0.694164	B(iii)			705.584	194.593	POS	C39H81N2O6P	HMDB0010168			C00550	Lipids and lipid-like molecules	脂质和类脂分子	Sphingolipids	鞘脂类	Phosphosphingolipids	鞘磷脂	1.92558	1.76473	1.42774	1.99394	1.25701	1.86301	1.2858	1.8427	1.67006	1.48275	1.52719	1.45088	1.94492	1.43516	1.66898	1.7345	1.36846	1.5766	0.186696	0.468941	0.757335	1.05928	0.0830816
485	Guaicyl acetate	0.692327	B(iii)			167.067	329.93	POS		HMDB0032030		613-70-7		Benzenoids	苯环型化合物	Phenol esters	酚酯			0.0439748	0.089145	0.0632837	0.156381	0.0470223	0.10184	0.0445841	0.041582	0.0734765	0.0262863	0.07386	0.00259989	0.0232596	0.0551017	0.0060548	0.145162	0.107927	0.0550315	0.925831	0.436619	0.734974	1.33517	0.417027
486	Alpha-D-Glucose	0.691759	B(i)			179.056	357.524	NEG	C6H12O6	HMDB0003345	Alpha-D-葡萄糖	492-62-6	C00267	Organic oxygen compounds	有机含氧化合物	Organooxygen compounds	维生素类	Carbohydrates and carbohydrate conjugates	碳水化合物和碳水化合物结合物	0.517488	0.780031	0.577656	0.810741	0.448366	0.57569	0.90491	0.514385	0.641158	0.150566	0.792448	0.385472	0.411015	0.434143	0.278544	0.875823	1.09937	0.553422	0.839433	0.512433	0.783432	1.15853	0.2123
487	2-Phenylglycine	0.69053	B(i)			152.07	287.362	POS		HMDB0002210	2-氨基-2-苯基乙酸	341659		Organic acids and derivatives	有机酸及其衍生物	Carboxylic acids and derivatives	氨基酸	Amino acids, peptides, and analogues	氨基酸、肽和类似物	0.027971	0.0448007	0.0378429	0.0351254	0.0362271	0.0435487	0.0821853	0.037958	0.0432074	0.0266825	0.0406284	0.0317808	0.0306277	0.0336599	0.0347066	0.0279995	0.0265158	0.0315752	1.74383	0.0922943	0.403344	1.3684	0.452489
488	PC(18:0/15:0)	0.690208	B(iii)			748.582	162.48	POS	C41H82NO8P	HMDB0008033			C00157	Lipids and lipid-like molecules	脂质和类脂分子	Glycerophospholipids	甘油磷脂类	Glycerophosphocholines	甘油磷酸胆碱	0.428597	0.92424	0.573986	0.39623	0.459276	0.615012	0.546019	0.750055	0.586677	0.396148	0.72058	1.07266	0.822985	0.227627	0.864684	0.801291	0.768446	0.709303	0.638144	0.301613	0.639355	0.827118	-0.273835
489	N-Acetylglycine	0.690172	B(i)			116.035	293.325	NEG	C4H7NO3											0.0904292	0.109132	0.0869114	0.123576	0.100041	0.0839429	0.100339	0.107559	0.100241	0.0852626	0.112849	0.0867842	0.0707783	0.0955151	0.122614	0.0874205	0.15672	0.102243	0.316023	0.855219	0.950088	0.980424	-0.0285225
490	PG(16:1(9Z)/18:0)	0.688052	B(iii)			749.53	34.1925	POS	C40H77O10P	HMDB0010587				Lipids and lipid-like molecules	脂质和类脂分子	Glycerophospholipids	甘油磷脂类	Glycerophosphoglycerols	甘油磷酸甘油	0.593265	0.695579	0.801976	0.822334	0.701127	1.01544	0.829937	0.632621	0.761535	0.612721	0.585614	0.769339	0.954396	0.772296	0.766479	0.630022	0.657127	0.7185	0.73595	0.513973	0.784319	1.0599	0.0839231
491	PC(22:6(4Z,7Z,10Z,13Z,16Z,19Z)/20:3(5Z,8Z,11Z))	0.687559	B(iii)			856.58	148.474	POS	C50H82NO8P	HMDB0008737			C00157	Lipids and lipid-like molecules	脂质和类脂分子	Glycerophospholipids	甘油磷脂类	Glycerophosphocholines	甘油磷酸胆碱	0.408073	0.373742	0.531616	0.46072	0.700882	0.807395	0.597852	0.382108	0.532798	0.267775	0.597598	0.475129	0.601173	0.485362	0.49153	0.392006	0.395779	0.463294	0.890736	0.327679	0.659656	1.15002	0.201662
492	Imidazoleacetic acid	0.686875	B(i)			127.05	333.454	POS	C5H6N2O2	HMDB0002024	咪唑-1-乙酸	645-65-8	C02835	Organoheterocyclic compounds	有机杂环化合物	Azoles	生物碱	Imidazoles	咪唑	0.0792432	0.178769	0.136679	0.0775141	0.104164	0.194755	0.120819	0.138201	0.128768	0.233979	0.0572152	0.249326	0.213231	0.097425	0.719966	0.156616	0.154777	0.235317	0.940647	0.19307	0.535806	0.547211	-0.86983
493	PC(20:5(5Z,8Z,11Z,14Z,17Z)/20:5(5Z,8Z,11Z,14Z,17Z))	0.686855	B(iii)			826.555	54.0613	POS	C48H76NO8P	HMDB0008511			C00157	Lipids and lipid-like molecules	脂质和类脂分子	Glycerophospholipids	甘油磷脂类	Glycerophosphocholines	甘油磷酸胆碱	0.485402	0.776664	0.591443	0.335138	0.549926	0.667579	0.703298	0.54137	0.581352	0.662285	0.566777	0.532341	0.542826	0.784295	0.383163	0.34251	0.271955	0.510769	1.12703	0.378285	0.69374	1.13819	0.186742
494	Uridine 5'-diphosphoglucuronic acid (UDP-D-glucuronate)	0.686659	B(i)			579.026	489.435	NEG												0.0864821	0.0899287	0.126088	0.0765966	0.115155	0.116809	0.0745124	0.0841039	0.0962095	0.0465298	0.114692	0.0318036	0.0773576	0.0638363	0.0369034	0.120445	0.162679	0.0817808	0.722988	0.440986	0.738823	1.17643	0.234417
496	4-Hydroxy-3-(3-methyl-2-butenyl)acetophenone	0.686011	B(iii)			203.103	360.807	NEG		HMDB0030770		26932-05-8	C10702	Organic oxygen compounds	有机含氧化合物	Organooxygen compounds	羰基化合物	Carbonyl compounds	羰基化合物	0.0653533	0.047264	0.0528729	0.129821	0.070831	0.0608115	0.0532794	0.0355577	0.0644739	0.0182963	0.133494	0.0332209	0.0342218	0.0392436	0.020342	0.117197	0.165148	0.0701455	0.223236	0.809191	0.930564	0.919145	-0.121635
498	1-Pyrroline	0.684374	B(iii)			70.0649	226.271	POS	C4H7N	HMDB0012497	3,4-二氢-2H-吡咯	5724-81-2	C15668	Organoheterocyclic compounds	有机杂环化合物	Pyrrolines	有机杂环化合物			0.244463	0.398807	0.438353	0.218172	0.269454	0.603062	0.361833	0.33059	0.358092	0.182517	0.246063	0.180321	0.155969	0.137551	0.0609166	0.405402	0.15973	0.191059	1.80512	0.010694	0.235273	1.87425	0.906313
499	Monomethyl glutaric acid	0.683008	B(iii)			145.051	142.347	NEG	C6H10O4	HMDB0000858	戊二酸单甲酯	1501-27-5		Lipids and lipid-like molecules	脂质和类脂分子	Fatty Acyls	脂肪酸类	Fatty acid esters	脂肪酸酯	0.328414	0.229829	0.172278	0.233636	0.246632	0.219237	0.262441	0.21655	0.238627	0.120816	0.315583	0.218802	0.200871	0.145927	0.125521	0.252412	0.328714	0.213581	0.51617	0.458172	0.749743	1.11727	0.159975
500	O-Phosphotyrosine	0.681856	B(i)			262.05	488.712	POS	C9H12NO6P	HMDB0006049	L-磷酸酪氨酸		C06501	Organic acids and derivatives	有机酸及其衍生物	Carboxylic acids and derivatives	氨基酸	Amino acids, peptides, and analogues	氨基酸、肽和类似物	1.05419	1.82748	1.36541	1.46686	1.01198	1.68281	1.46339	1.47577	1.41849	0.975779	0.938509	1.33205	1.69693	1.21117	1.78951	1.43878	1.36327	1.34325	0.427307	0.614664	0.840607	1.05601	0.0786264
501	Acetylglycine	0.679539	B(iii)			116.035	279.276	NEG	C4H7NO3	HMDB0000532	乙酰甘氨酸	543-24-8		Organic acids and derivatives	有机酸及其衍生物	Carboxylic acids and derivatives	氨基酸	Amino acids, peptides, and analogues	氨基酸、肽和类似物	0.102612	0.0957843	0.099621	0.109083	0.119027	0.0975429	0.157231	0.101311	0.110277	0.0810785	0.13412	0.118335	0.107101	0.0940356	0.104226	0.099029	0.153047	0.111372	0.0135969	0.921381	0.97439	0.990167	-0.0142556
502	Acadesine	0.679149	B(i)			259.103	276.66	POS	C9H14N4O5											0.0221089	0.0234132	0.0559761	0.0218978	0.0279018	0.0405508	0.041338	0.0406446	0.0342289	0.0303191	0.00937425	0.0451546	0.0354912	0.0275137	0.0402386	0.0171003	0.0177153	0.0278634	0.906837	0.320353	0.654132	1.22845	0.296845
503	N-Acetylglutamine	0.679085	B(iii)			189.086	394.93	POS	C7H12N2O4	HMDB0006029	乙酰谷酰胺	2490-97-3		Organic acids and derivatives	有机酸及其衍生物	Carboxylic acids and derivatives	氨基酸	Amino acids, peptides, and analogues	氨基酸、肽和类似物	0.0845108	0.0927736	0.126306	0.0552932	0.0938337	0.154199	0.0405044	0.154521	0.100243	0.0822502	0.0360216	0.0864617	0.101448	0.113448	0.0783567	0.0487583	0.0345167	0.0726577	0.902913	0.152844	0.486807	1.37966	0.46431
504	PG(18:1(11Z)/18:2(9Z,12Z))	0.678657	B(iii)			773.528	61.2086	POS		HMDB0010620				Lipids and lipid-like molecules	脂质和类脂分子	Glycerophospholipids	甘油磷脂类	Glycerophosphoglycerols	甘油磷酸甘油	0.112927	0.0879435	0.110951	0.0872	0.0745611	0.287406	0.128594	0.0577724	0.118419	0.0728809	0.113734	0.15801	0.013033	0.0518768	0.0651672	0.0419986	0.0607787	0.0721849	1.31349	0.145374	0.478458	1.6405	0.714136
505	LysoPE(0:0/18:3(6Z,9Z,12Z))	0.67816	B(iii)			476.274	219.54	POS		HMDB0011478				Lipids and lipid-like molecules	脂质和类脂分子	Glycerophospholipids	甘油磷脂类	Glycerophosphoethanolamines	磷脂酰乙醇胺	0.0747787	0.074803	0.0819811	0.0872081	0.0658449	0.116083	0.103896	0.0778938	0.0853111	0.0567484	0.0744919	0.051645	0.0538013	0.042086	0.0578796	0.0616568	0.103991	0.0627876	1.39493	0.0247509	0.275853	1.35873	0.442255
506	L-Histidine trimethylbetaine	0.677355	B(iii)			198.123	391.795	POS		HMDB0029422		534-30-5	C05575	Organic acids and derivatives	有机酸及其衍生物	Carboxylic acids and derivatives	氨基酸	Amino acids, peptides, and analogues	氨基酸、肽和类似物	0.0553212	0.0569548	0.069553	0.0865185	0.0452648	0.126725	0.0889147	0.0492124	0.072308	0.0505357	0.0690114	0.0294814	0.0373441	0.0367382	0.0198591	0.0606521	0.064066	0.045961	1.49227	0.0384086	0.306988	1.57325	0.653744
507	Palmitic acid	0.676868	B(iii)			274.273	43.6173	POS	C16H32O2	HMDB0000220	棕榈酸	21096	C00249	Lipids and lipid-like molecules	脂质和类脂分子	Fatty Acyls	脂肪酸类	Fatty acids and conjugates	脂肪酸和聚合物	0.0727684	0.183838	0.189658	0.23976	0.10908	0.124705	0.105331	0.101383	0.140816	0.1776	0.125575	0.120574	0.0998119	0.0859205	0.17256	0.533292	0.0897094	0.17563	0.258956	0.551501	0.806275	0.801772	-0.318736
510	Valyl-Isoleucine	0.67525	B(iii)			231.169	296.114	POS	C11H22N2O3	HMDB0029130				Organic acids and derivatives	有机酸及其衍生物	Carboxylic acids and derivatives	氨基酸	Amino acids, peptides, and analogues	氨基酸、肽和类似物	0.00676891	0.00848684	0.00953566	0.0097865	0.00873887	0.00979826	0.00781352	0.00805629	0.00862311	0.00652257	0.00807368	0.00782604	0.00870062	0.00748052	0.0064284	0.00966477	0.0108993	0.00819949	0.380347	0.53075	0.7932	1.05166	0.0726737
511	PE(16:0/18:2(9Z,12Z))	0.674712	B(iii)			714.51	139.883	NEG		HMDB0008928			C00350	Lipids and lipid-like molecules	脂质和类脂分子	Glycerophospholipids	甘油磷脂类	Glycerophosphoethanolamines	磷脂酰乙醇胺	9.52419	5.33093	5.78174	6.07362	5.04275	6.25464	5.11958	5.82789	6.11942	2.01997	6.32091	1.42148	1.41099	3.98759	1.38856	8.57555	9.46608	4.32389	1.17795	0.197594	0.540157	1.41526	0.501064
512	Perillic acid	0.674495	B(iii)			165.092	62.8156	NEG		HMDB0004586	紫苏酸	7694-45-3	C11924	Lipids and lipid-like molecules	脂质和类脂分子	Prenol lipids	单萜	Monoterpenoids	单萜类	0.331137	0.437726	0.379842	0.240278	0.512848	0.653209	0.334422	0.346527	0.404499	0.104624	0.654318	0.115541	0.153058	0.431103	0.0731517	0.244776	0.354227	0.26635	1.43868	0.124774	0.451219	1.51867	0.602812
513	Elaidic carnitine	0.67441	B(iii)			426.356	206.297	POS		HMDB0006464	依莱迪肉碱			Lipids and lipid-like molecules	脂质和类脂分子	Fatty Acyls	脂肪酸类	Fatty acid esters	脂肪酸酯	0.0355877	0.172881	0.0744403	0.00730243	0.0399132	0.118921	0.108193	0.0438548	0.0751367	0.144231	0.0287659	0.0498258	0.255114	0.148932	0.0583162	0.00937122	0.00803809	0.0878243	0.464655	0.732566	0.897621	0.855535	-0.225101
514	NAD	0.673551	B(iii)			664.112	437.868	POS	C21H27N7O14P2	HMDB0000902	烟酰胺腺嘌呤二核苷酸	53-84-9	C00003	Nucleosides, nucleotides, and analogues	核苷、核苷酸和类似物	(5'->5')-dinucleotides	核苷			0.182096	0.442329	0.356172	0.556607	0.341185	0.525378	0.230442	0.217299	0.356439	0.0739873	0.29358	0.060234	0.12752	0.301749	0.0612919	0.474964	0.32686	0.215023	1.32394	0.0784584	0.382084	1.65767	0.729161
515	2-Hydroxystearic acid	0.673046	B(iii)			299.259	50.9736	NEG	C18H36O3	HMDB0062549		629-22-1		Lipids and lipid-like molecules	脂质和类脂分子	Fatty Acyls	脂肪酸类	Fatty acids and conjugates	脂肪酸和聚合物	0.344756	0.84199	0.582316	0.405547	0.48045	0.378949	0.514432	0.6066	0.51938	0.215766	0.34472	0.409892	0.245868	0.17653	0.430244	0.33071	0.493375	0.330888	1.23926	0.0163383	0.2567	1.56966	0.650448
517	3-Hydroxydecanoic acid	0.670062	B(i)			187.134	92.3878	NEG	C10H20O3											6.84936e-05	2.7983	0.639314	7.84631e-05	7.17923e-05	0.201456	2.91653	1.90904	1.05811	6.25359e-05	9.52718e-05	2.45387	4.36947	0.469993	2.03443	8.03873e-05	0.00010505	1.16601	0.630993	0.885031	0.960421	0.907458	-0.140098
518	N-Methylcalystegine C1	0.669302	B(iii)			206.102	394.76	POS		HMDB0036394		197449-07-3		Alkaloids and derivatives	生物碱和衍生物	Tropane alkaloids	生物碱			0.293103	0.233322	0.138518	0.121499	0.120628	0.307403	0.153025	0.214287	0.197723	0.192763	0.225984	0.324159	0.207176	0.104423	0.145187	0.120147	0.212275	0.191514	0.0492081	0.867012	0.954507	1.03242	0.0460297
519	L-Cyclo(alanylglycyl)	0.668864	B(iii)			129.065	246.128	POS	C5H8N2O2	HMDB0031547		4526-77-6		Organic acids and derivatives	有机酸及其衍生物	Carboxylic acids and derivatives	有机杂环化合物	Amino acids, peptides, and analogues	氨基酸、肽和类似物	0.0421395	0.0631567	0.0559874	0.0552114	0.0500293	0.0713947	0.0590566	0.0270567	0.053004	0.0348211	0.0625667	0.0418549	0.0444852	0.0483214	0.0465724	0.0499078	0.0552833	0.0479766	0.651322	0.388472	0.70181	1.10479	0.143772
520	Adenosine 5'-diphosphate	0.668591	B(i)			426.023	500.435	NEG	C10H15N5O10P2											0.139657	0.175584	0.208262	0.13351	0.157022	0.169016	0.159516	0.171728	0.164287	0.0604805	0.258415	0.104904	0.0913886	0.14306	0.0362245	0.102835	0.183926	0.122654	1.29801	0.153046	0.486982	1.33943	0.421621
521	3-Isoxazolidinone	0.668466	B(iii)			88.039	410.188	POS	C3H5NO2	HMDB0039426	异噁唑-3-酮	1192-07-0		Organoheterocyclic compounds	有机杂环化合物	Azolidines	生物碱	Oxazolidines	恶唑烷	0.0370097	0.0488003	0.0704505	0.0442113	0.0364029	0.0689849	0.0359568	0.0571796	0.0498745	0.0712737	0.0412808	0.0914477	0.117795	0.00728089	0.102305	0.0188488	0.0156119	0.0582305	0.0331392	0.615962	0.841217	0.856501	-0.223474
522	(2-Naphthalenyloxy)acetic acid	0.66775	B(iii)			201.057	239.203	NEG		HMDB0032706		120-23-0	C18750	Benzenoids	苯环型化合物	Benzene and substituted derivatives	其它	Phenoxyacetic acid derivatives	苯氧基乙酸衍生物	0.37037	0.921488	0.829382	1.15468	0.725132	0.824515	0.86027	0.93395	0.827473	0.42527	0.633401	0.678141	1.42636	1.0467	0.955162	1.40866	1.57298	1.01833	0.477668	0.277039	0.617576	0.812575	-0.299427
523	Diatretin 2	0.666543	B(iii)			146.026	243.482	POS		HMDB0031004		463-15-0		Lipids and lipid-like molecules	脂质和类脂分子	Fatty Acyls	脂肪酸类	Fatty acids and conjugates	脂肪酸和聚合物	0.0755061	0.0679269	0.123709	0.048103	0.103731	0.106086	0.128435	0.10651	0.0950008	0.064613	0.0352342	0.0733889	0.152541	0.0827949	0.0656023	0.0307103	0.0318465	0.0670914	1.34506	0.129023	0.457239	1.41599	0.501812
525	Tromethamine	0.664031	B(iii)			122.081	344.462	POS	C4H11NO3	HMDB0240288	三羟甲基氨基甲烷			Organic nitrogen compounds	有机含氮化合物	Organonitrogen compounds	其它	Amines	胺	0.119025	0.125571	0.137122	0.133954	0.12591	0.129204	0.125814	0.133424	0.128753	0.143112	0.126365	0.141572	0.153907	0.136049	0.0855417	0.0746074	0.126811	0.123496	0.440996	0.622625	0.843385	1.04257	0.0601445
526	Hydroxyprolyl-Isoleucine	0.663234	B(iii)			245.149	348.084	POS	C11H20N2O4	HMDB0028866	羟脯氨酰异亮氨酸			Organic acids and derivatives	有机酸及其衍生物	Carboxylic acids and derivatives	氨基酸	Amino acids, peptides, and analogues	氨基酸、肽和类似物	27.8388	33.9484	31.7844	41.4391	32.4341	44.0357	31.8344	27.5531	33.8585	1.48244	34.6988	3.15373	0.935107	23.598	1.64808	39.2519	39.2021	17.9963	1.54135	0.0435012	0.31711	1.88142	0.91182
527	PG(16:1(9Z)/18:1(11Z))	0.66286	B(iii)			747.514	57.9406	POS		HMDB0010588				Lipids and lipid-like molecules	脂质和类脂分子	Glycerophospholipids	甘油磷脂类	Glycerophosphoglycerols	甘油磷酸甘油	0.183133	0.275617	0.344751	0.288061	0.257438	0.434984	0.229271	0.258493	0.283969	0.0504535	0.315295	0.0124309	0.00632816	0.205147	0.00410292	0.287533	0.379191	0.15756	1.43401	0.0597293	0.353142	1.80229	0.849828
528	N-Formyl-L-aspartate	0.660087	B(iii)			160.025	411.732	NEG	C5H7NO5	HMDB0060495	N-甲酰-L-天冬氨酸			Organic acids and derivatives	有机酸及其衍生物	Carboxylic acids and derivatives	氨基酸	Amino acids, peptides, and analogues	氨基酸、肽和类似物	0.269154	0.317944	0.306805	0.302814	0.271937	0.322822	0.273209	0.299191	0.295484	0.375793	0.403934	0.42622	0.551874	0.226839	0.441483	0.276147	0.388137	0.386303	1.63337	0.0376191	0.305641	0.764903	-0.386651
530	Methionyl-Methionine	0.657448	B(iii)			281.099	257.575	POS	C10H20N2O3S2	HMDB0028979				Organic acids and derivatives	有机酸及其衍生物	Carboxylic acids and derivatives	氨基酸	Amino acids, peptides, and analogues	氨基酸、肽和类似物	0.0209328	0.0618531	0.0440889	0.131495	0.0297874	0.0677504	0.0263109	0.0218761	0.0505118	0.0222546	0.0416643	0.00455083	0.0177907	0.026966	0.00662576	0.117451	0.225792	0.0578869	0.373114	0.810559	0.93124	0.872595	-0.196615
531	Malonylcarnitine	0.657195	B(iii)			248.112	397.358	POS	C10H17NO6	HMDB0002095		853728-01-5		Lipids and lipid-like molecules	脂质和类脂分子	Fatty Acyls	脂肪酸类	Fatty acid esters	脂肪酸酯	7.27657	8.17138	7.19038	10.0819	7.26214	10.254	7.9881	6.0679	8.03654	2.47428	7.91007	3.12865	3.21734	5.10832	2.12961	6.25192	6.33764	4.56973	1.80388	0.0019404	0.174336	1.75865	0.814467
532	Xanthurenic acid	0.65681	B(i)			206.045	258.843	POS	C10H7NO4	HMDB0000881	黄尿酸	59-00-7	C02470	Organoheterocyclic compounds	有机杂环化合物	Quinolines and derivatives	喹啉衍生物	Quinoline carboxylic acids	喹啉羧酸	0.0199221	0.0203668	0.0102731	0.0133797	0.0115505	0.0172387	0.0152446	0.0158694	0.0154806	0.0002672	0.0163238	0.00201884	0.00156923	0.00987176	0.0024489	0.0222276	0.0236514	0.00979733	1.32812	0.156507	0.491	1.58009	0.660003
533	Corticrocin	0.655768	B(iii)			247.093	438.805	POS	C14H14O4	HMDB0034384		505-53-3		Lipids and lipid-like molecules	脂质和类脂分子	Fatty Acyls	脂肪酸类	Fatty acids and conjugates	脂肪酸和聚合物	3.82527	3.53204	2.61827	5.23262	2.37944	3.82444	4.35435	3.40811	3.64682	1.01433	3.03329	1.06155	1.76433	2.26994	0.739425	4.74529	13.6303	3.53231	0.754384	0.942994	0.980559	1.03242	0.0460253
534	Dihydro-2,4,6-tris(2-methylpropyl)-4h-1,3,5-dithiazine	0.654752	B(iii)			290.195	270.017	POS	C15H31NS2	HMDB0032221	三异丁基二氢二噻嗪	74595-94-1		Organoheterocyclic compounds	有机杂环化合物	Azacyclic compounds	有机硫化合物	Dithiazinanes	二噻嗪烷	0.037665	0.0389448	0.0370317	0.108624	0.0328902	0.0565677	0.0340347	0.0317886	0.0471933	0.021178	0.0749453	0.0214205	0.0274942	0.0484014	0.0207962	0.190055	0.117331	0.0652026	0.122026	0.460324	0.751207	0.723795	-0.466347
535	1-deoxy-1-(N6-lysino)-D-fructose	0.654274	B(iii)			132.03	488.346	NEG		HMDB0062186	1-脱氧-1-（N6-赖氨酸）-D-果糖	617-45-8		Organic acids and derivatives	有机酸及其衍生物	Carboxylic acids and derivatives	氨基酸	Amino acids, peptides, and analogues	氨基酸、肽和类似物	0.106595	0.100587	0.0984696	0.102808	0.0911104	0.108085	0.0871622	0.11254	0.10092	0.331506	0.126673	0.213492	0.179168	0.0836361	0.260513	0.0926265	0.113683	0.175162	1.6295	0.0491035	0.329019	0.57615	-0.795484
536	PE(20:5(5Z,8Z,11Z,14Z,17Z)/18:1(11Z))	0.654249	B(iii)			764.521	119.526	POS	C43H74NO8P	HMDB0009454			C00350	Lipids and lipid-like molecules	脂质和类脂分子	Glycerophospholipids	甘油磷脂类	Glycerophosphoethanolamines	磷脂酰乙醇胺	8.146	11.4417	7.94979	8.58547	9.3926	11.065	11.6076	8.0574	9.53069	4.44661	14.8471	4.03525	5.10924	10.4886	3.23049	10.8886	6.57571	7.4527	1.42766	0.218631	0.558825	1.27882	0.354818
537	LysoPC(17:0)	0.653498	B(iii)			510.354	211.616	POS		HMDB0012108			C04230	Lipids and lipid-like molecules	脂质和类脂分子	Glycerophospholipids	甘油磷脂类	Glycerophosphocholines	甘油磷酸胆碱	1.3618	2.05864	2.40513	2.27098	1.2542	1.99885	1.59632	1.97923	1.86564	1.02537	1.88486	1.7187	1.65758	1.09037	1.83832	2.76405	3.46857	1.93098	0.118594	0.843877	0.945687	0.966165	-0.0496589
538	PE(22:4(7Z,10Z,13Z,16Z)/14:0)	0.652224	B(iii)			740.521	142.602	POS	C41H74NO8P	HMDB0009580			C00350	Lipids and lipid-like molecules	脂质和类脂分子	Glycerophospholipids	甘油磷脂类	Glycerophosphoethanolamines	磷脂酰乙醇胺	3.04703	2.79746	2.46929	3.14086	2.86479	3.21536	2.47455	2.77003	2.84742	1.76994	2.57735	1.37049	1.29507	2.36619	1.78984	3.64567	3.22772	2.25528	1.17396	0.0985357	0.413755	1.26255	0.336346
539	PI(20:2(11Z,14Z)/18:2(9Z,12Z))	0.651312	B(iii)			887.559	209.596	POS	C47H83O13P	HMDB0009877			C00626	Lipids and lipid-like molecules	脂质和类脂分子	Glycerophospholipids	甘油磷脂类	Glycerophosphoinositols	甘油磷酸肌醇	0.18043	0.198889	0.214469	0.184975	0.197973	0.231267	0.222009	0.17424	0.200531	0.259717	0.194018	0.290017	0.31556	0.196949	0.279333	0.171567	0.148419	0.231948	0.584848	0.206818	0.548152	0.864555	-0.209971
540	4-Dodecylbenzenesulfonic Acid	0.650612	B(iii)			325.184	25.1178	NEG		HMDB0059915	4-C10-13-仲烷基苯磺酸衍生物			Benzenoids	苯环型化合物	Benzene and substituted derivatives	其它	Benzenesulfonic acids and derivatives	苯磺酸及衍生物	26.3534	50.2631	28.5861	11.719	47.8241	26.8707	50.6768	45.0288	35.9152	13.4892	42.1959	46.6298	82.1797	46.2021	62.6374	21.6006	55.7222	46.3321	0.434633	0.279812	0.619664	0.775169	-0.367417
541	CDP-Ethanolamine	0.650295	B(iii)			447.065	449.422	POS	C11H20N4O11P2	HMDB0001564		3036-18-8	C00570	Nucleosides, nucleotides, and analogues	核苷、核苷酸和类似物	Pyrimidine nucleotides	核苷	Pyrimidine ribonucleotides	嘧啶核糖核苷酸	0.0258866	0.055284	0.0339895	0.0478876	0.0393594	0.062753	0.0365103	0.0256816	0.040919	0.01061	0.0499784	0.0113259	0.0277166	0.0195356	0.0143291	0.0363795	0.0399257	0.0262251	1.27039	0.0553862	0.343437	1.5603	0.641821
542	PC(22:4(7Z,10Z,13Z,16Z)/14:1(9Z))	0.646694	B(iii)			780.551	157.256	POS	C44H78NO8P	HMDB0008624			C00157	Lipids and lipid-like molecules	脂质和类脂分子	Glycerophospholipids	甘油磷脂类	Glycerophosphocholines	甘油磷酸胆碱	1.84407	1.85086	3.04571	2.35672	1.49395	4.52977	2.1664	2.84602	2.51669	2.15236	3.09522	0.90441	1.44618	1.72335	2.09947	2.112	3.11062	2.08045	0.725588	0.331734	0.662713	1.20968	0.274629
543	Resveratrol	0.642635	B(i)			227.067	102.156	NEG	C14H12O3	HMDB0003747	白藜芦醇	501-36-0	C03582	Phenylpropanoids and polyketides	苯丙素类和聚酮类	Stilbenes	芪类			0.127954	0.136583	0.134662	0.153766	0.0901632	0.14334	0.135143	0.166425	0.136005	0.109563	0.161283	0.247949	0.146775	0.113847	0.15345	0.148493	0.238956	0.165039	0.93013	0.177527	0.516819	0.824074	-0.279155
544	PC(16:0/20:0)	0.641906	B(iii)			790.615	126.531	POS	C44H88NO8P	HMDB0007977			C00157	Lipids and lipid-like molecules	脂质和类脂分子	Glycerophospholipids	甘油磷脂类	Glycerophosphocholines	甘油磷酸胆碱	0.129226	0.0388312	0.0363732	0.0695471	0.0332896	4.0706e-05	0.0335654	0.0755788	0.0520565	0.291479	3.59629e-05	1.7114	0.912322	0.0429577	0.225537	0.101474	3.47332e-05	0.410655	0.173291	0.137753	0.468015	0.126765	-2.97978
545	N-Acetyl-L-aspartic acid	0.639711	B(iii)			174.041	404.808	NEG	C6H9NO5	HMDB0000812	N-乙酰基-L-天冬氨酸	997-55-7	C01042	Organic acids and derivatives	有机酸及其衍生物	Carboxylic acids and derivatives	氨基酸	Amino acids, peptides, and analogues	氨基酸、肽和类似物	5.29923	4.86769	6.61892	5.97117	5.48911	5.92535	4.82261	6.22593	5.6525	8.5043	8.78196	5.97596	9.80999	5.82886	3.57336	5.91938	8.04807	7.05524	1.05532	0.101874	0.419021	0.801178	-0.319805
546	PC(P-18:0/16:1(9Z))	0.638713	B(iii)			744.585	156.242	POS	C42H82NO7P	HMDB0011240				Lipids and lipid-like molecules	脂质和类脂分子	Glycerophospholipids	甘油磷脂类	Glycerophosphocholines	甘油磷酸胆碱	0.0373422	0.0397937	0.0744208	0.0325316	0.0248918	0.0478412	0.0290447	0.0291712	0.0393797	1.30303	0.100089	0.964239	1.27597	0.034131	0.675531	0.0501735	0.0179219	0.552635	1.50797	0.0385528	0.306988	0.0712579	-3.81081
547	Behenic acid	0.638468	B(iii)			339.327	37.7991	NEG	C22H44O2	HMDB0000944	二十二酸	112-85-6	C08281	Lipids and lipid-like molecules	脂质和类脂分子	Fatty Acyls	脂肪酸类	Fatty acids and conjugates	脂肪酸和聚合物	0.445495	0.485458	0.546158	0.321389	0.33502	0.0173774	0.623901	0.397283	0.39651	0.287249	0.746158	0.210059	0.239145	0.391211	0.155214	0.545395	0.607994	0.397803	0.337989	0.989834	0.996352	0.99675	-0.00469693
548	Pelargonic acid	0.638377	B(iii)			157.123	49.3344	NEG	C9H18O2	HMDB0000847	天竺葵酸	112-05-0	C01601	Lipids and lipid-like molecules	脂质和类脂分子	Fatty Acyls	脂肪酸类	Fatty acids and conjugates	脂肪酸和聚合物	27.8606	31.6158	23.7805	30.8246	27.3739	25.0401	18.0307	20.8514	25.6722	22.3434	40.8857	19.2344	20.9252	21.8845	21.7019	30.8638	41.8358	27.4593	0.571754	0.63387	0.849999	0.934917	-0.0970891
550	PC(16:1(9Z)/15:0)	0.635186	B(iii)			718.534	164.321	POS	C39H76NO8P	HMDB0008000			C00157	Lipids and lipid-like molecules	脂质和类脂分子	Glycerophospholipids	甘油磷脂类	Glycerophosphocholines	甘油磷酸胆碱	1.23072	1.01926	1.10077	1.42077	0.989019	1.42047	1.23616	1.2811	1.21228	0.972309	0.961263	1.01347	1.09572	0.896483	1.1804	1.26271	1.2243	1.07583	0.938524	0.0926899	0.404268	1.12684	0.172278
551	p-Cresol glucuronide	0.631463	B(i)			283.079	262.936	NEG	C13H16O7	HMDB0011686	对甲酚葡萄糖醛酸			Organic oxygen compounds	有机含氧化合物	Organooxygen compounds	其它	Carbohydrates and carbohydrate conjugates	碳水化合物和碳水化合物结合物	0.107238	0.0856605	0.104551	0.113038	0.101754	0.100721	0.177048	0.14024	0.116281	0.0940843	0.0854702	0.11544	0.146206	0.136195	0.14905	0.105493	0.142481	0.121802	0.100335	0.689446	0.877796	0.954672	-0.0669237
552	Glycocholic acid	0.629112	B(iii)			466.315	268.594	POS	C26H43NO6	HMDB0000138	甘氨胆酸	475-31-0	C01921	Lipids and lipid-like molecules	脂质和类脂分子	Steroids and steroid derivatives	胆汁酸	Bile acids, alcohols and derivatives	胆汁酸类、醇类及其衍生物	0.00225799	0.00554533	0.00154789	0.00181767	0.000623384	0.00346201	0.00179535	0.00520398	0.0027817	0.0165726	0.00453738	0.00224091	0.00307593	0.000553703	0.00266627	0.00129164	0.0010095	0.00399349	0.231208	0.551905	0.806524	0.696559	-0.521683
553	(-)-Epicatechingallate	0.627169	B(i)			441.09	222.522	NEG	C22H18O10											0.0646973	0.0591311	0.0526181	0.084791	0.0715148	0.0546234	0.053745	0.0602649	0.0626732	0.0470311	0.0699905	0.0781781	0.0566319	0.0402562	0.0432649	0.0651768	0.0862127	0.0608428	0.175855	0.80032	0.927996	1.03008	0.0427627
554	Glyceric acid	0.625564	B(iii)			105.019	359.49	NEG	C3H6O4	HMDB0000139	甘油酸	473-81-4	C00258	Organic oxygen compounds	有机含氧化合物	Organooxygen compounds	糖类	Carbohydrates and carbohydrate conjugates	碳水化合物和碳水化合物结合物	0.0701948	0.0694912	0.0681408	0.0888786	0.0639584	0.0784189	0.0837717	0.0651682	0.0735028	0.0604537	0.0913013	0.0632285	0.0620661	0.0559037	0.0579846	0.0779453	0.107725	0.072076	0.161207	0.849002	0.947324	1.0198	0.0282813
555	Cholic acid	0.623959	B(i)			407.28	237.185	NEG	C24H40O5	HMDB0000619	胆酸	81-25-4	C00695	Lipids and lipid-like molecules	脂质和类脂分子	Steroids and steroid derivatives	胆汁酸	Bile acids, alcohols and derivatives	胆汁酸类、醇类及其衍生物	0.17839	0.285841	0.0634411	0.0854836	0.106884	0.11051	0.165466	0.262094	0.157264	0.0401351	0.217172	0.313014	0.051463	0.0370921	0.125283	0.0934389	0.141387	0.127373	0.523318	0.514977	0.784826	1.23467	0.304126
557	5,7,3'-Trihydroxy-4'-methoxyflavanone	0.619472	B(iii)			301.065	415.329	NEG		HMDB0030746	5,7,3'-三羟基-4'-甲氧基黄烷酮			Phenylpropanoids and polyketides	苯丙素类和聚酮类	Flavonoids	黄酮类	O-methylated flavonoids	O-甲基黄酮	0.12029	0.119226	0.141419	0.132223	0.121709	0.166631	0.116394	0.140057	0.132244	0.10137	0.13099	0.148577	0.170717	0.0802278	0.113425	0.136328	0.17614	0.132222	0.166204	0.998694	0.999526	1.00017	0.00023944
559	Valyl-Threonine	0.616383	B(iii)			219.133	51.8918	POS	C9H18N2O4	HMDB0029137				Organic acids and derivatives	有机酸及其衍生物	Carboxylic acids and derivatives	氨基酸	Amino acids, peptides, and analogues	氨基酸、肽和类似物	0.00408781	0.00585092	0.00418653	0.00717347	0.00397658	0.0069511	0.00561825	0.00388103	0.00521571	0.00429937	0.00453046	0.0043962	0.00661758	0.00293522	0.00435482	0.00801359	0.00999809	0.00564317	0.366563	0.664667	0.865032	0.924252	-0.113641
560	5-Aminopentanoic acid	0.61532	B(iii)			118.086	204.008	POS	C5H11NO2	HMDB0003355	5-氨基戊酸	660-88-8	C00431	Organic acids and derivatives	有机酸及其衍生物	Carboxylic acids and derivatives	氨基酸	Amino acids, peptides, and analogues	氨基酸、肽和类似物	0.219798	0.283192	0.260415	0.311452	0.286739	0.291636	0.248428	0.250248	0.268989	0.22969	0.267214	0.229384	0.24067	0.22173	0.225291	0.268762	0.282406	0.245643	0.786491	0.102231	0.419297	1.09504	0.13098
561	Gluconolactone	0.614201	B(i)			177.04	45.3494	NEG	C6H10O6	HMDB0000150	d-葡糖酸内酯	90-80-2	C00198	Organic oxygen compounds	有机含氧化合物	Organooxygen compounds	糖类	Carbohydrates and carbohydrate conjugates	碳水化合物和碳水化合物结合物	0.475067	0.447096	0.551722	0.438384	0.6883	0.642398	0.608084	0.653891	0.563118	2.04891	0.744646	1.30473	0.909	0.528892	0.76134	0.829283	0.812919	0.992465	1.6849	0.0396031	0.307215	0.567393	-0.817579
562	2-Hydroxy-4-(4-methoxyphenyl)-1H-phenalen-1-one	0.613605	B(iii)			303.108	186.041	POS	C20H14O3	HMDB0041462		159853-36-8		Benzenoids	苯环型化合物	Naphthalenes	萘类	Phenylnaphthalenes	苯基萘	0.1038	0.136933	0.105173	0.199553	0.10858	0.146052	0.192609	0.128388	0.140136	0.0442724	0.126473	0.063219	0.053443	0.220352	0.0389126	0.10786	0.14197	0.0995628	1.5047	0.138593	0.468709	1.40751	0.493148
564	Molybdopterin precursor Z	0.613239	B(iii)			364.064	465.615	POS		HMDB0011683				Organoheterocyclic compounds	有机杂环化合物	Pteridines and derivatives	其它	Pterins and derivatives	蝶呤和衍生物	0.157987	0.329757	0.144118	0.517016	0.316113	0.188405	0.0740707	0.0395087	0.220872	0.0605835	0.109604	0.0337661	0.108494	0.0601999	0.0174753	0.263231	0.205923	0.10741	0.799628	0.0956926	0.410755	2.05635	1.04009
565	Indole-3-acetic acid	0.611889	B(i)			176.073	30.9173	POS	C10H9NO2											0.00324464	3.54553e-05	0.000578065	0.00135225	0.00181727	4.0706e-05	0.00158988	0.0199387	0.00357462	0.0639051	0.00216369	0.278403	0.0309711	0.00155367	0.0535335	0.00643236	0.0015272	0.0548112	1.59208	0.166311	0.50302	0.0652169	-3.93861
566	Glycyl-Histidine	0.610155	B(iii)			213.098	384.346	POS	C8H12N4O3	HMDB0028843	甘氨酰组氨酸			Organic acids and derivatives	有机酸及其衍生物	Carboxylic acids and derivatives	氨基酸	Amino acids, peptides, and analogues	氨基酸、肽和类似物	0.0089464	0.00881438	0.0145078	0.0184667	0.0081208	0.0178451	0.0108986	0.00569038	0.0116613	0.00358	0.0114175	0.00561828	0.00339695	0.00521577	0.0017441	0.0171742	0.0119162	0.00750787	1.27263	0.123394	0.449848	1.55321	0.635249
567	1-(beta-D-Ribofuranosyl)-1,4-dihydronicotinamide	0.609777	B(iii)			257.112	164.524	POS	C11H16N2O5	HMDB0011648	1-（β-D-呋喃核糖基）-1,4-二氢烟酰胺		C15497	Organic oxygen compounds	有机含氧化合物	Organooxygen compounds	其它	Carbohydrates and carbohydrate conjugates	碳水化合物和碳水化合物结合物	0.0230021	0.00956633	0.0405996	0.0110339	0.0196903	0.055393	0.22724	0.094488	0.0601266	0.0193168	0.011353	0.115124	0.0381142	0.0231845	0.0863852	0.00870757	0.0145398	0.0395906	0.705013	0.49649	0.774377	1.51871	0.602845
568	3-Hydroxyisovaleric acid	0.609056	B(iii)			117.056	187.078	NEG	C5H10O3	HMDB0000754	β-羟基异戊酸	625-08-1		Lipids and lipid-like molecules	脂质和类脂分子	Fatty Acyls	脂肪酸类	Fatty acids and conjugates	脂肪酸和聚合物	0.215976	0.228979	0.250938	0.313827	0.220435	0.213191	0.48476	0.288914	0.277127	0.0762661	0.246184	0.258882	0.183369	0.202336	0.172214	0.208585	0.242601	0.198805	1.43594	0.0605953	0.35416	1.39397	0.479199
569	Dihydrothymine	0.608247	B(iii)			129.065	369.125	POS	C5H8N2O2	HMDB0000079	二氢胸腺嘧啶	696-04-8	C00906	Organoheterocyclic compounds	有机杂环化合物	Diazines	植物激素	Pyrimidines and pyrimidine derivatives	嘧啶类和嘧啶类衍生物	0.792245	1.45114	1.4318	1.77129	0.699485	2.71065	1.88925	0.67936	1.42815	0.271388	1.90203	0.643465	0.984097	0.806954	1.03203	0.615741	0.639616	0.861915	1.44665	0.0817984	0.388759	1.65695	0.728534
570	6-Hydroxy-1H-indole-3-acetamide	0.607959	B(iii)			191.081	43.0963	POS	C10H10N2O2	HMDB0031173	6-羟基-1H-吲哚-3-乙酰胺	192184-73-9		Organoheterocyclic compounds	有机杂环化合物	Indoles and derivatives	生物碱	Hydroxyindoles	羟基吲哚	0.115277	0.165104	0.13151	0.136973	0.112689	0.143232	0.105958	0.134887	0.130704	0.0849225	0.138302	0.162358	0.165723	0.0936114	0.166507	0.109958	0.126252	0.130954	0.133973	0.985358	0.995	0.998088	-0.00276159
571	2-Hydroxypropyl glucosinolate	0.607922	B(iii)			378.056	457.104	POS		HMDB0038428		76265-21-9		Organic oxygen compounds	有机含氧化合物	Organooxygen compounds	糖类	Carbohydrates and carbohydrate conjugates	碳水化合物和碳水化合物结合物	0.0133578	0.0151879	0.018597	0.0161649	0.0142805	0.0208542	0.0197995	0.0151689	0.0166763	0.010296	0.0128742	0.0110841	0.0152839	0.000847113	0.0133501	0.0138953	0.0171223	0.0118441	0.552093	0.0297874	0.290226	1.40798	0.493629
573	Citraconic acid	0.605743	B(iii)			129.019	47.9993	NEG	C5H6O4	HMDB0000634	柠康酸	498-23-7	C02226	Lipids and lipid-like molecules	脂质和类脂分子	Fatty Acyls	脂肪酸类	Fatty acids and conjugates	脂肪酸和聚合物	0.909249	0.760992	0.969473	0.685967	1.09172	1.04555	0.396138	1.58975	0.931106	2.61241	0.790107	2.08276	1.66957	1.00229	1.75305	0.842692	0.972719	1.4657	1.46361	0.0644255	0.361793	0.635263	-0.654573
574	Methyl acetate	0.605032	B(iii)			73.0295	397.643	NEG		HMDB0031523	乙酸甲脂	79-20-9	C17530	Organic acids and derivatives	有机酸及其衍生物	Carboxylic acids and derivatives	有机酸	Carboxylic acid derivatives	羧酸衍生物	1.25997	1.34683	1.59135	1.89888	1.50915	1.34246	1.40955	1.11476	1.43412	0.859483	2.40828	0.825109	0.864363	1.15103	0.848183	1.90769	2.26865	1.3916	0.389481	0.872417	0.956078	1.03055	0.0434189
575	L-Hexanoylcarnitine	0.603724	B(iii)			260.185	255.815	POS		HMDB0000756		22671-29-0		Lipids and lipid-like molecules	脂质和类脂分子	Fatty Acyls	脂肪酸类	Fatty acid esters	脂肪酸酯	0.0266962	0.106354	0.053311	0.0535732	0.0373	0.0934727	0.0543595	0.0414484	0.0583143	0.0425989	0.0389286	0.0225978	0.0598301	0.0650604	0.0267266	0.0245758	0.0236797	0.0379997	1.40626	0.097181	0.41226	1.5346	0.617861
576	PC(P-18:0/14:0)	0.603483	B(iii)			718.575	158.134	POS	C40H80NO7P	HMDB0011236				Lipids and lipid-like molecules	脂质和类脂分子	Glycerophospholipids	甘油磷脂类	Glycerophosphocholines	甘油磷酸胆碱	0.126944	0.135849	0.0971014	0.102127	0.119391	0.144907	0.110024	0.0774827	0.114228	0.355522	0.142673	0.303764	0.383859	0.136659	0.282659	0.113976	0.0742113	0.224165	1.34091	0.0366222	0.303891	0.509572	-0.972641
577	Triethanolamine	0.600233	B(i)			150.112	138.917	POS	C6H15NO3	HMDB0032538	三乙醇胺	102-71-6	C06771	Organic nitrogen compounds	有机含氮化合物	Organonitrogen compounds	其它	Amines	胺	0.0253487	0.0406095	0.00398886	0.00122425	0.0226849	0.0278666	0.0069606	0.0127099	0.0176741	0.00405925	0.00979183	0.0301032	0.00125116	0.000958359	0.0236671	0.00736263	0.0329701	0.0137704	0.180248	0.569612	0.817086	1.28348	0.360065
578	SM(d18:0/18:0)	0.600149	B(iii)			733.608	197.78	POS	C41H85N2O6P	HMDB0012087			C00550	Lipids and lipid-like molecules	脂质和类脂分子	Sphingolipids	鞘脂类	Phosphosphingolipids	鞘磷脂	1.3236	1.26063	1.6422	1.58412	1.76799	1.488	1.32944	1.43349	1.47868	1.73355	1.59767	1.84109	1.76637	1.66948	1.71068	1.86653	1.6164	1.72522	1.7377	0.00381964	0.204884	0.857098	-0.222468
580	PS(18:2(9Z,12Z)/20:0)	0.599023	B(iii)			816.57	34.102	POS	C44H82NO10P	HMDB0112429				Lipids and lipid-like molecules	脂质和类脂分子	Glycerophospholipids	甘油磷脂类	Glycerophosphoserines	甘油磷酸丝氨酸	0.141409	0.236416	0.188866	0.188676	0.152404	0.241766	0.23426	0.171736	0.194441	0.213248	0.167953	0.167202	0.234183	0.175057	0.201086	0.190371	0.211592	0.195086	0.0622178	0.968965	0.988806	0.996694	-0.00477769
581	PE(22:2(13Z,16Z)/14:0)	0.598624	B(iii)			744.548	161.925	POS	C41H78NO8P	HMDB0009547			C00350	Lipids and lipid-like molecules	脂质和类脂分子	Glycerophospholipids	甘油磷脂类	Glycerophosphoethanolamines	磷脂酰乙醇胺	5.31867	5.67252	7.55022	5.9181	4.3583	6.55959	6.28892	6.65657	6.04036	1.70409	5.48806	1.96484	1.55988	3.64562	2.17786	6.97906	7.21058	3.84125	1.5252	0.0384395	0.306988	1.5725	0.653059
582	D-Fructose	0.597782	B(i)			179.056	301.243	NEG	C6H12O6	HMDB0000660	D-果糖	53188-23-1	C02336	Organic oxygen compounds	有机含氧化合物	Organooxygen compounds	糖类	Carbohydrates and carbohydrate conjugates	碳水化合物和碳水化合物结合物	0.122553	0.170497	0.116599	0.307984	0.11995	0.105613	0.0692134	0.0972926	0.138713	0.0872823	0.24869	0.0881706	0.140867	0.116936	0.321285	0.482508	1.00156	0.310912	1.31658	0.167018	0.504278	0.446147	-1.16441
583	6-(1-Hydroxyethyl)-2,2-dimethyl-2H-1-benzopyran	0.597532	B(iii)			205.118	345.827	POS	C13H16O2	HMDB0031553		71822-00-9		Organoheterocyclic compounds	有机杂环化合物	Benzopyrans	有机杂环化合物	1-benzopyrans	1-苯并吡喃	0.01554	0.0296168	0.0234887	0.0186936	0.0203463	0.0286914	0.0235418	0.0208205	0.0225924	0.0180032	0.0208623	0.0198163	0.0228697	0.0288349	0.0141556	0.01658	0.0102596	0.0189227	1.43295	0.182806	0.523813	1.19393	0.255718
584	Piperine	0.597405	B(iii)			286.15	216.227	POS	C17H19NO3	HMDB0029377	胡椒碱	94-62-2	C03882	Alkaloids and derivatives	生物碱和衍生物		生物碱			0.0595298	0.0577065	0.0801938	0.0868148	0.0648237	0.0754821	0.0753858	0.0769238	0.0721075	0.0507308	0.0618696	0.0691396	0.0532188	0.0408067	0.070702	0.0755184	0.0917047	0.0642113	0.55726	0.261619	0.604746	1.12297	0.167323
586	N,N-Dimethylguanosine	0.596265	B(i)			312.129	201.221	POS	C12H17N5O5											0.00113327	0.00414569	0.00213355	0.00413783	0.001615	0.000708509	0.0258881	0.00124609	0.00512601	0.000793438	0.00568913	0.00862203	0.00187889	0.00450551	0.00812485	0.00770273	0.00931111	0.00582846	0.46683	0.831579	0.941115	0.879479	-0.18528
587	3-Methyl-2-oxovaleric acid	0.595949	B(iii)			129.056	54.5175	NEG	C6H10O3	HMDB0000491	3-甲基-2-氧基戊酸	1460-34-0	C03465	Organic acids and derivatives	有机酸及其衍生物	Keto acids and derivatives	有机酸	Short-chain keto acids and derivatives	短链酮酸及衍生物	1.61886	1.22455	1.38119	1.08889	1.20773	1.3841	3.24757	1.51434	1.5834	0.768319	1.75036	1.76404	0.680428	1.51549	1.27249	0.855631	0.916871	1.19045	1.47356	0.198712	0.540939	1.33008	0.411518
588	9,10-DHOME	0.595824	B(iii)			313.238	63.4777	NEG		HMDB0004704			C14828	Lipids and lipid-like molecules	脂质和类脂分子	Fatty Acyls	脂肪酸类	Fatty acids and conjugates	脂肪酸和聚合物	0.561216	1.67348	0.896029	0.307543	0.712628	0.741686	0.520266	0.804629	0.777185	1.03726	0.309964	0.693703	0.502636	0.76205	0.668618	0.235609	0.465921	0.58447	0.694771	0.27767	0.618318	1.32973	0.411129
589	2-Hydroxyadipic acid	0.595704	B(i)			161.046	382.671	NEG	C6H10O5	HMDB0000321		18294-85-4	C02360	Lipids and lipid-like molecules	脂质和类脂分子	Fatty Acyls	脂肪酸类	Fatty acids and conjugates	脂肪酸和聚合物	0.536424	0.852264	0.454358	0.588259	0.487536	0.515846	1.31116	0.510981	0.657103	0.510695	0.786701	0.53769	0.591928	0.548471	0.540404	0.583509	0.71754	0.602117	0.43546	0.626176	0.845797	1.09132	0.126075
590	LysoPC(20:0/0:0)	0.595477	B(iii)			552.4	207.505	POS		HMDB0010390		108341-80-6	C04230	Lipids and lipid-like molecules	脂质和类脂分子	Glycerophospholipids	甘油磷脂类	Glycerophosphocholines	甘油磷酸胆碱	0.578229	0.747593	0.700055	0.555283	0.347712	0.729234	0.551547	0.522903	0.59157	0.469071	0.670429	0.4076	0.707876	0.538134	0.744165	0.619764	0.715278	0.60904	0.123668	0.789469	0.922765	0.971315	-0.0419883
591	Isoquercitrin	0.594973	B(i)			463.094	301.141	NEG	C21H20O12	HMDB0037362	槲皮素-3-氧葡萄糖甙	482-35-9		Phenylpropanoids and polyketides	苯丙素类和聚酮类	Flavonoids	黄酮类	Flavonoid glycosides	黄酮糖苷	0.00209107	0.00707669	0.00639866	0.0117717	0.0054329	0.00683643	0.00395613	0.000868848	0.00555406	0.00128496	0.00802878	0.00263075	0.00859033	0.00326179	0.0113053	0.0154098	0.0373896	0.0109877	0.753916	0.24111	0.583547	0.505481	-0.984273
592	Caprylic acid	0.594582	B(iii)			143.108	52.9738	NEG	C8H16O2	HMDB0000482	辛酸	124-07-2	C06423	Lipids and lipid-like molecules	脂质和类脂分子	Fatty Acyls	脂肪酸类	Fatty acids and conjugates	脂肪酸和聚合物	1.60878	2.16766	2.03455	2.07444	2.95632	2.14002	2.75426	2.89316	2.32865	1.68225	2.42854	1.71219	2.87304	2.03655	1.57761	1.58949	2.53484	2.05431	0.684836	0.281915	0.621353	1.13354	0.180837
593	Valyl-Valine	0.59399	B(iii)			217.154	226.723	POS		HMDB0029140				Organic acids and derivatives	有机酸及其衍生物	Carboxylic acids and derivatives	氨基酸	Amino acids, peptides, and analogues	氨基酸、肽和类似物	0.00792188	0.00961149	0.00357955	0.0391418	0.00933211	0.00219971	3.51517e-05	0.00136648	0.00914852	0.00900105	0.0156741	0.0074218	0.019966	0.00156876	0.0124198	0.0458933	0.0524842	0.0205536	1.63715	0.173543	0.511131	0.445105	-1.16778
594	Epsilon-caprolactam	0.593669	B(iii)			114.091	35.4695	POS		HMDB0062769	己内酰胺	105-60-2		Organoheterocyclic compounds	有机杂环化合物	Lactams	其它	Caprolactams	己内酰胺	0.147891	0.186931	0.146156	0.231635	0.0610554	0.249382	0.142842	0.186383	0.169034	0.168399	0.188883	0.170685	0.171133	0.17056	0.129321	0.226593	0.223645	0.181152	0.315993	0.61688	0.841306	0.933107	-0.0998855
595	Abscisic acid	0.593574	B(iii)			259.085	297.89	POS	C15H20O4	HMDB0036093	脱落酸	7773-56-0		Lipids and lipid-like molecules	脂质和类脂分子	Prenol lipids	倍半萜	Sesquiterpenoids	倍半萜类	0.0104128	0.00958164	0.0118458	0.012783	0.00855226	0.0150097	0.0102512	0.0112908	0.0112159	0.0223343	0.0141191	0.00773559	0.00804701	0.0100049	0.00863681	0.0110813	0.0116924	0.0117064	0.0130083	0.795333	0.925633	0.958096	-0.0617581
596	LysoPE(0:0/22:5(4Z,7Z,10Z,13Z,16Z))	0.593286	B(iii)			528.307	206.836	POS		HMDB0011494				Lipids and lipid-like molecules	脂质和类脂分子	Glycerophospholipids	甘油磷脂类	Glycerophosphoethanolamines	磷脂酰乙醇胺	0.0762612	0.148805	0.119573	0.149366	0.143349	0.236631	0.275906	0.106833	0.15709	0.0581617	0.2315	0.0910353	0.0673282	0.14004	0.0721121	0.119452	0.181934	0.120196	1.1915	0.269361	0.612618	1.30696	0.386213
597	Flavin Mononucleotide	0.591194	B(iii)			455.099	419.141	NEG		HMDB0001520	黃酚	146-17-8	C00061	Nucleosides, nucleotides, and analogues	核苷、核苷酸和类似物	Flavin nucleotides	核苷			0.0296269	0.0404353	0.0416036	0.0483536	0.0338503	0.0508833	0.0414075	0.0379371	0.0405122	0.0144957	0.0480901	0.025976	0.0208229	0.0287026	0.0185476	0.0404954	0.0568573	0.0317485	1.16906	0.15952	0.49432	1.27604	0.351669
598	2-Aminoacrylic acid	0.590997	B(iii)			88.039	299.485	POS		HMDB0003609		28453-71-6	C02218	Organic acids and derivatives	有机酸及其衍生物	Carboxylic acids and derivatives	氨基酸	Amino acids, peptides, and analogues	氨基酸、肽和类似物	0.0467537	0.0627874	0.059602	0.0758228	0.0580885	0.0825451	0.0601407	0.0478406	0.0616976	0.0469189	0.0690528	0.0274866	0.0357441	0.0610649	0.0241988	0.084563	0.0832757	0.0540381	0.847865	0.436165	0.734454	1.14174	0.191237
599	Demethylated antipyrine	0.588141	B(iii)			175.086	46.4758	POS		HMDB0006240	去甲基安替比林	89-25-8	C13008	Organoheterocyclic compounds	有机杂环化合物	Azoles	有机杂环化合物	Pyrazoles	吡唑	0.332829	0.442053	0.29816	0.322507	0.305346	0.369454	0.30062	0.298979	0.333744	0.242519	0.465407	0.279765	0.268265	0.309338	0.266057	0.29867	0.295376	0.303175	0.88381	0.327232	0.659274	1.10083	0.138591
603	D-Fructose 2,6-bisphosphate	0.585396	B(iii)			338.989	462.181	NEG		HMDB0001047	2,6-二磷酸果糖		C00665	Organic oxygen compounds	有机含氧化合物	Organooxygen compounds	碳水化合物衍生物	Carbohydrates and carbohydrate conjugates	碳水化合物和碳水化合物结合物	0.0529416	0.0678095	0.0561807	0.174743	0.0909169	0.0724796	0.0586172	0.0388075	0.0765621	0.00700645	0.287561	0.0465292	0.0118465	0.0181162	0.0096683	0.200327	0.237174	0.102279	0.486157	0.577735	0.820944	0.748563	-0.417803
604	3-Methyl-2-oxopentanoate	0.58387	B(i)			129.056	165.322	NEG												0.552148	0.495746	0.418378	0.548272	0.438122	0.403951	0.397007	0.268813	0.440305	0.296393	0.801373	0.708277	0.292994	0.601245	0.516152	0.379448	0.686423	0.535288	0.571737	0.235424	0.577304	0.822556	-0.281814
605	Taurodeoxycholic acid	0.582682	B(i)			498.29	151.345	NEG	C26H45NO6S	HMDB0000896		516-50-7	C05463	Lipids and lipid-like molecules	脂质和类脂分子	Steroids and steroid derivatives	胆汁酸	Bile acids, alcohols and derivatives	胆汁酸类、醇类及其衍生物	0.029335	0.0146913	0.0312413	0.0184873	0.0219404	0.0295629	0.0180178	0.0392501	0.0253158	0.232842	0.0558199	0.0438135	0.0785772	0.0478013	0.0306416	0.0293365	0.036688	0.06944	1.5846	0.109658	0.430891	0.36457	-1.45573
606	N-acetyl-5-aminosalicylic acid	0.582516	B(iii)			194.049	81.8124	NEG		HMDB0060602		51-59-2		Benzenoids	苯环型化合物	Benzene and substituted derivatives	其它	Benzoic acids and derivatives	苯甲酸及衍生物	0.0473853	0.0729742	0.0505104	0.0399191	0.0766361	0.039969	1.7167	0.0911469	0.266905	0.0279921	0.0114743	0.018763	0.0489055	0.0399798	0.033346	0.0727174	0.0318443	0.0356278	1.5446	0.301383	0.639091	7.49148	2.90525
607	LysoPC(P-18:1(9Z))	0.582407	B(iii)			506.357	202.607	POS		HMDB0010408			C04230	Lipids and lipid-like molecules	脂质和类脂分子	Glycerophospholipids	甘油磷脂类	Glycerophosphocholines	甘油磷酸胆碱	0.0802851	0.0793525	0.0947351	0.0860034	0.0964665	0.118225	0.124166	0.0909741	0.096276	0.0381041	0.0855805	0.101854	0.0664496	0.0529522	0.0700565	0.0594634	0.0740389	0.0685624	1.67194	0.00866701	0.231175	1.40421	0.48976
608	O-Methylcorypalline	0.580341	B(iii)			208.132	361.117	POS	C12H17NO2	HMDB0029370		16620-96-5		Organoheterocyclic compounds	有机杂环化合物	Tetrahydroisoquinolines	生物碱			0.0257742	0.0382015	0.0213034	0.0120786	0.036325	0.0155514	0.0291996	0.0227197	0.0251442	0.0419153	0.0360895	0.0555085	0.0446457	0.0224239	0.0496116	0.0316143	0.0500959	0.0414881	1.76914	0.00603208	0.223238	0.606058	-0.722473
610	Homovanillic acid	0.579613	B(iii)			181.048	288.896	NEG	C9H10O4	HMDB0000118	高香草酸	306-08-1	C05582	Benzenoids	苯环型化合物	Phenols	神经递质	Methoxyphenols	甲氧基苯酚	0.756762	0.558608	0.558442	0.626707	0.752346	0.531806	0.587431	0.851578	0.65296	0.573244	0.807147	0.979842	0.561646	0.644702	0.698385	0.491881	0.740974	0.687228	0.525954	0.62889	0.847419	0.950136	-0.073794
612	Arachidonyl carnitine	0.573348	B(iii)			504.403	185.352	POS		HMDB0006455				Lipids and lipid-like molecules	脂质和类脂分子	Fatty Acyls	脂肪酸类	Fatty acid esters	脂肪酸酯	0.0744081	0.310688	0.181777	0.0401053	0.235076	0.16137	0.584302	0.250061	0.229723	0.172065	0.0706534	0.274256	0.29235	0.386937	0.130383	0.00785453	0.00513133	0.167454	1.08017	0.435919	0.734454	1.37186	0.456135
613	S-adenosyl-L-methionine	0.571942	B(i)			399.143	555.013	POS	C15H22N6O5S											0.016498	0.0915916	0.0423723	0.029778	0.040438	0.056442	0.0234245	0.0263845	0.0408661	0.0196902	0.0339085	0.0305251	0.0360166	0.0700608	0.0268864	0.0421992	0.0651047	0.0405489	0.0291748	0.976589	0.992027	1.00782	0.011241
614	2-O-Acetylarbutin	0.570809	B(iii)			315.108	231.916	POS	C14H18O8	HMDB0040720	2-O-乙酰熊果苷	15794-91-9		Organic oxygen compounds	有机含氧化合物	Organooxygen compounds	糖类	Carbohydrates and carbohydrate conjugates	碳水化合物和碳水化合物结合物	0.179613	0.185724	0.231486	0.15209	0.2703	0.240613	0.72207	0.181405	0.270413	0.217298	0.158713	0.145366	0.238798	0.239146	0.230639	0.142038	0.138306	0.188788	1.26987	0.264831	0.608151	1.43236	0.518395
615	Prolyl-Gamma-glutamate	0.568601	B(iii)			244.129	351.22	POS	C10H17N3O4	HMDB0029031	谷氨酰脯氨酸			Organic acids and derivatives	有机酸及其衍生物	Carboxylic acids and derivatives	氨基酸	Amino acids, peptides, and analogues	氨基酸、肽和类似物	0.0613982	0.0505823	0.0365899	0.0488317	0.0410185	0.0777727	0.0446148	0.0482961	0.051138	0.0639788	0.0325962	0.0699622	0.0610783	0.0480965	0.0581095	0.0419287	0.0474532	0.0529004	0.23602	0.786345	0.921128	0.966684	-0.048883
616	PC(18:3(6Z,9Z,12Z)/18:3(6Z,9Z,12Z))	0.56842	B(iii)			778.536	156.232	POS	C44H76NO8P	HMDB0008172			C00157	Lipids and lipid-like molecules	脂质和类脂分子	Glycerophospholipids	磷脂酰胆碱	Glycerophosphocholines	甘油磷酸胆碱	0.171861	0.282001	0.204176	0.250489	0.162273	0.117568	0.322694	0.237786	0.218606	0.0134999	0.347235	0.0952138	0.0478854	0.110884	0.0370318	0.127658	0.173543	0.119119	1.50327	0.0420165	0.313085	1.83519	0.87593
617	Fumaric acid	0.567862	B(iii)			115.004	45.1005	NEG	C4H4O4	HMDB0000134	富马酸	110-17-8	C00122	Organic acids and derivatives	有机酸及其衍生物	Carboxylic acids and derivatives	有机酸	Dicarboxylic acids and derivatives	二羧酸及衍生物	0.276748	0.231973	0.255137	0.254413	0.223398	0.343931	0.283376	0.245673	0.264331	0.234463	0.274559	0.174858	0.272878	0.176657	0.246792	0.25942	0.404137	0.255471	0.132586	0.76205	0.910185	1.03468	0.0491895
618	D-Glucose 6-Phosphate	0.567353	B(i)			261.036	490.002	POS	C6H13O9P											0.0164199	0.0111977	0.00977677	0.0144195	0.0122428	0.0137172	0.00741036	0.0181407	0.0129156	0.00546766	0.0238245	0.00630334	0.00404086	0.0129468	0.00632561	0.0287604	0.0346117	0.0152851	0.117106	0.607666	0.836952	0.844981	-0.243009
619	N,N'-Diacetylhydrazine	0.566921	B(iii)			115.051	371.86	NEG		HMDB0060496				Organic nitrogen compounds	有机含氮化合物	Organonitrogen compounds	其它	Hydrazines and derivatives	联氨及衍生物	0.0303568	0.0258133	0.0338116	0.0282042	0.0310399	0.0409207	0.0279284	0.0335413	0.031452	0.0152223	0.0240284	0.0307428	0.0282919	0.0317782	0.0147509	0.0451241	0.0486016	0.0298175	0.617049	0.734608	0.89855	1.05482	0.076993
620	(Z)-5-[(5-Methyl-2-thienyl)methylene]-2(5H)-furanone	0.566806	B(iii)			193.027	450.919	POS	C10H8O2S	HMDB0033845		5705-62-4		Organoheterocyclic compounds	有机杂环化合物	Thiophenes	有机杂环化合物	2,5-disubstituted thiophenes	2,5-二取代噻吩	0.0144258	0.0171784	0.0254078	0.0226903	0.0220859	0.0302566	0.0261313	0.0157593	0.0217419	0.00550276	0.0150001	0.00643368	0.0155309	0.0139048	0.00987716	0.0207607	0.0238483	0.0138573	1.50019	0.0203326	0.266174	1.56899	0.649833
621	2-Acetylthiazole	0.566587	B(iii)			128.017	303.883	POS	C5H5NOS	HMDB0032964		24295-03-2		Organic oxygen compounds	有机含氧化合物	Organooxygen compounds	羰基化合物	Carbonyl compounds	羰基化合物	1.21145	1.50056	1.48115	1.71568	1.41745	1.84949	1.55615	1.30235	1.50428	1.25431	1.49733	1.30729	1.48193	1.19869	1.20075	1.45441	1.50899	1.36296	0.997756	0.129621	0.457481	1.10369	0.142332
622	1,5-Anhydrosorbitol	0.56611	B(iii)			163.061	202.758	NEG	C6H12O5	HMDB0002712	1,5-酐-D-山梨糖醇	154-58-5	C07326	Organic oxygen compounds	有机含氧化合物	Organooxygen compounds	其它	Carbohydrates and carbohydrate conjugates	碳水化合物和碳水化合物结合物	0.342353	0.554299	0.322685	0.467017	0.414526	0.50795	0.337176	0.190128	0.392017	0.22497	0.387157	0.338836	0.457146	0.288343	0.330311	0.45953	0.581316	0.383451	0.113582	0.884063	0.959905	1.02234	0.0318726
624	LysoPC(18:2(9Z,12Z))	0.56254	B(iii)			520.338	212.209	POS		HMDB0010386			C04230	Lipids and lipid-like molecules	脂质和类脂分子	Glycerophospholipids	甘油磷脂类	Glycerophosphocholines	甘油磷酸胆碱	9.10337	15.5048	9.27932	16.441	14.4687	9.87174	8.25515	9.05946	11.498	7.18289	10.0224	9.77582	6.75244	5.03411	6.13134	8.60204	8.44107	7.74277	1.1236	0.0142335	0.250135	1.48499	0.570456
627	Indole-3-butyric acid	0.561294	B(i)			202.091	141.675	NEG	C12H13NO2											0.0380815	0.0886693	0.0984947	0.114475	0.11763	0.0857121	0.402914	0.111954	0.132241	0.079845	0.0920104	0.0119517	0.0873118	0.0513243	0.011437	0.0791729	0.021495	0.0543185	1.60844	0.0962426	0.411529	2.43456	1.28366
629	Cyclocalopin F	0.561106	B(iii)			295.114	235.142	POS		HMDB0039825	环卡洛平F						有机杂环化合物			0.0398331	0.0365168	0.0522772	0.0204137	0.0229773	0.0501385	0.0381619	0.0393108	0.0374537	0.023923	0.0407617	0.0211759	0.0558295	0.0240463	0.0278153	0.0245187	0.0265898	0.0305825	0.951021	0.253955	0.597851	1.22467	0.292399
630	Phenylpyruvic acid	0.560587	B(i)			163.04	90.2497	NEG												0.186187	0.176926	0.184537	0.207664	0.133232	0.175722	0.208731	0.183947	0.182118	0.115168	0.261397	0.280825	0.320415	0.122378	0.31153	0.143511	0.253137	0.226045	0.772796	0.197998	0.540421	0.805673	-0.311734
631	5-Amino-3-oxohexanoate	0.558686	B(iii)			146.081	592.679	POS												0.11743	0.255569	0.172345	0.226243	0.173135	0.225122	0.154609	0.142811	0.183408	0.146007	0.169467	0.127362	0.211	0.172509	0.127887	0.199023	0.153314	0.163321	0.633601	0.332872	0.663474	1.12299	0.167346
632	L-Valine	0.558278	B(i)			116.072	312.853	NEG	C5H11NO2	HMDB0000883	L-缬氨酸	72-18-4	C00183	Organic acids and derivatives	有机酸及其衍生物	Carboxylic acids and derivatives	氨基酸	Amino acids, peptides, and analogues	氨基酸、肽和类似物	1.39137	1.47791	1.41634	2.17854	1.43043	1.64424	1.37592	1.08651	1.50016	1.04265	2.1994	1.77852	1.71481	1.09144	1.38076	1.37023	2.16073	1.59232	0.490635	0.6399	0.852583	0.942122	-0.0860148
633	2',6'-Dihydroxy-4'-methoxyacetophenone	0.55742	B(iii)			183.062	288.633	POS		HMDB0029646		7507-89-3	C10680	Organic oxygen compounds	有机含氧化合物	Organooxygen compounds	羰基化合物	Carbonyl compounds	羰基化合物	0.324931	0.284697	0.317881	0.302868	0.354029	0.32585	0.34779	0.433827	0.336484	0.317295	0.285285	0.545376	0.315038	0.29834	0.403634	0.205497	0.213922	0.323048	0.466163	0.755284	0.906802	1.04159	0.0587874
634	Ursodeoxycholic acid	0.556845	B(i)			391.286	147.734	NEG	C24H40O4	HMDB0000946	熊去氧胆酸	128-13-2	C07880	Lipids and lipid-like molecules	脂质和类脂分子	Steroids and steroid derivatives	胆汁酸	Bile acids, alcohols and derivatives	胆汁酸类、醇类及其衍生物	0.155838	0.0962228	0.0325952	0.0256917	0.0620388	0.0426061	0.0570639	0.156614	0.0785839	0.00774189	0.126846	0.165193	0.0298921	0.00622656	0.0640393	0.0359732	0.0705734	0.0633107	0.398514	0.585825	0.826089	1.24124	0.311785
635	Isobutyryl-L-carnitine	0.556594	B(iii)			232.154	269.534	POS	C11H21NO4	HMDB0000736	异丁酰-L-肉碱	25518-49-4		Lipids and lipid-like molecules	脂质和类脂分子	Fatty Acyls	脂肪酸类	Fatty acid esters	脂肪酸酯	5.12328	11.6055	13.8992	9.92673	6.3365	13.3396	12.0337	7.39841	9.95786	9.94148	2.96262	5.04054	14.1748	12.1254	6.48695	5.55772	4.78681	7.63455	1.17648	0.225002	0.565779	1.30432	0.383293
636	4-Aminophenol	0.555817	B(iii)			110.06	24.3088	POS	C6H7NO	HMDB0001169	4-氨基苯酚	123-30-8	C02372	Benzenoids	苯环型化合物	Benzene and substituted derivatives	有机化合物	Aniline and substituted anilines	苯胺及取代苯胺	0.00443111	0.00554482	0.00503598	0.00503583	0.00313973	0.00550254	0.0879784	0.00499896	0.0152084	0.00325006	0.00539265	0.00512193	0.0031301	0.00326725	0.00364594	0.0040253	0.00487258	0.00408822	1.31124	0.320555	0.654313	3.72005	1.89532
637	5'-Deoxy-5-fluorocytidine	0.555385	B(iii)			246.09	263.522	POS	C9H12FN3O4	HMDB0060405	5'-脱氧-5-氟胞苷			Nucleosides, nucleotides, and analogues	核苷、核苷酸和类似物	5'-deoxyribonucleosides	其它			0.0114142	0.0109238	0.0157063	0.0181395	0.00610856	0.0131397	0.00474593	3.20119e-05	0.0100263	0.0212647	0.0221296	0.00579707	0.00570442	3.12169e-05	0.00739444	0.0077361	0.00420771	0.00928316	0.188681	0.837071	0.94315	1.08005	0.111095
638	3-(2-hydroxy-4-methoxyphenyl)-3,4-dihydro-2H-1-benzopyran-7-ol	0.554606	B(iii)			273.108	497.438	POS		HMDB0133781	(±)-驴食草酚			Phenylpropanoids and polyketides	苯丙素类和聚酮类	Isoflavonoids	异黄酮类	O-methylated isoflavonoids	O-甲基异黄酮	0.00714979	0.0278395	0.015861	0.0263367	0.00609642	0.0267327	0.0118377	0.00677902	0.0160791	0.00231289	0.0222892	0.00138337	0.005558	0.00687781	0.00209816	0.0178392	0.0186105	0.00962114	1.12876	0.176337	0.515178	1.67123	0.740907
639	Prolyl-Glutamine	0.554546	B(iii)			244.128	373.588	POS	C10H17N3O4	HMDB0029015	谷氨酰胺			Organic acids and derivatives	有机酸及其衍生物	Carboxylic acids and derivatives	氨基酸	Amino acids, peptides, and analogues	氨基酸、肽和类似物	0.0844569	0.0838582	0.0840726	0.0766196	0.0830303	0.0933606	0.0699034	0.0605522	0.0794817	0.0562827	0.082408	0.0653633	0.0671323	0.0614174	0.0645671	0.0763399	0.0882226	0.0702166	0.880469	0.102556	0.41967	1.13195	0.17881
640	Andrographolide	0.55298	B(i)			349.205	42.2009	NEG	C20H30O5											0.102541	0.147613	0.128223	0.263209	0.201393	0.217129	0.173652	0.184974	0.177342	0.275317	0.144536	0.102604	0.265334	0.219403	0.123287	0.19816	0.354773	0.210427	0.611784	0.366412	0.685249	0.842772	-0.246786
641	PE(22:4(7Z,10Z,13Z,16Z)/18:2(9Z,12Z))	0.552246	B(iii)			792.548	155.95	POS	C45H78NO8P	HMDB0009588			C00350	Lipids and lipid-like molecules	脂质和类脂分子	Glycerophospholipids	甘油磷脂类	Glycerophosphoethanolamines	磷脂酰乙醇胺	3.40865	4.32698	5.12031	4.63515	4.07912	4.39083	5.45655	3.30791	4.34069	0.585451	4.35808	1.56692	0.943622	4.73483	1.17694	3.75188	2.66782	2.47319	1.79296	0.0108908	0.236635	1.7551	0.811549
643	PI(20:1(11Z)/18:2(9Z,12Z))	0.551854	B(iii)			889.568	209.579	POS	C47H85O13P	HMDB0009872			C00626	Lipids and lipid-like molecules	脂质和类脂分子	Glycerophospholipids	甘油磷脂类	Glycerophosphoinositols	甘油磷酸肌醇	0.0124028	0.0381712	0.0184465	0.0164163	0.014788	0.0336349	0.0125607	0.0232415	0.0212077	0.034173	0.023309	0.0323016	0.0397313	0.0252112	0.0283375	0.0148117	0.0023339	0.0250261	0.190813	0.494139	0.773221	0.847423	-0.238846
644	Arginyl-Valine	0.549764	B(iii)			274.187	385.537	POS	C11H23N5O3	HMDB0028722	精氨酰缬氨酸			Organic acids and derivatives	有机酸及其衍生物	Carboxylic acids and derivatives	氨基酸	Amino acids, peptides, and analogues	氨基酸、肽和类似物	0.00219286	0.0157455	0.00380533	0.00844684	0.00882618	0.0101559	0.0052001	0.00781585	0.00777356	0.00829387	0.0178473	0.0133969	0.027924	0.0110322	0.0161578	0.00422515	0.0152095	0.0142609	1.34693	0.0429919	0.315154	0.545098	-0.875413
645	3-Hydroxyvaleric acid	0.547717	B(iii)			117.056	154.189	NEG	C5H10O3	HMDB0000531	3-羟基戊酸	10237-77-1		Lipids and lipid-like molecules	脂质和类脂分子	Fatty Acyls	脂肪酸类	Fatty acids and conjugates	脂肪酸和聚合物	0.844926	0.735763	0.515852	1.06418	0.704246	0.864292	1.03905	0.693866	0.807772	0.484111	1.13163	0.497433	0.652878	0.494047	0.0963853	0.779213	1.27005	0.675718	0.775336	0.3912	0.703767	1.19543	0.257527
646	Ethiofencarb	0.546951	B(iii)			248.065	392.331	POS	C11H15NO2S	HMDB0031782	乙硫苯威	29973-13-5	C18649	Benzenoids	苯环型化合物	Benzene and substituted derivatives	其它	Phenyl methylcarbamates	苯基氨基甲酸酯	0.129517	0.0932175	0.11638	0.161822	0.105247	0.0982912	0.0513412	0.0575771	0.101674	0.125695	0.163068	0.058717	0.132904	0.12552	0.140745	0.166537	0.179066	0.136532	1.33461	0.0787441	0.382471	0.744693	-0.425282
648	Uric acid	0.544699	B(i)			167.021	335.411	NEG	C5H4N4O3											0.238858	0.172291	0.184506	0.180004	0.230898	0.180514	0.21038	0.299456	0.212113	0.205976	0.230841	0.396944	0.212569	0.21029	0.259122	0.134783	0.189668	0.230024	0.357572	0.572395	0.818481	0.922135	-0.11695
649	LysoPI(18:0/0:0)	0.543635	B(iii)			601.331	263.495	POS		HMDB0240261				Lipids and lipid-like molecules	脂质和类脂分子	Glycerophospholipids	甘油磷脂类	Glycerophosphoinositols	甘油磷酸肌醇	0.15478	0.132703	0.214054	0.255815	0.182388	0.273606	0.219305	0.187243	0.202487	0.116362	0.134449	0.124452	0.11937	0.140151	0.122277	0.140334	0.166835	0.133029	1.94921	0.00407781	0.204884	1.52213	0.60609
650	N-gamma-Glutamylglutamine	0.543529	B(iii)			276.118	432.917	POS		HMDB0029147		1466-50-8		Organic acids and derivatives	有机酸及其衍生物	Carboxylic acids and derivatives	氨基酸	Amino acids, peptides, and analogues	氨基酸、肽和类似物	0.251168	0.144764	0.22869	0.0907673	0.24992	0.0483236	0.349035	0.286676	0.206168	0.178219	0.10726	0.171862	0.283737	0.114497	0.277674	0.0344813	0.0839868	0.156465	0.418505	0.318419	0.652629	1.31766	0.397984
652	D-Pantethine	0.541256	B(iii)			553.24	163.581	NEG		HMDB0003828	泛硫乙胺	16816-67-4	C12661	Organic acids and derivatives	有机酸及其衍生物	Carboxylic acids and derivatives	氨基酸	Amino acids, peptides, and analogues	氨基酸、肽和类似物	0.0255588	0.0261795	0.0243591	0.0243189	0.0231733	0.0302275	0.0264133	0.0293747	0.0262006	0.0270287	0.0559902	0.0241794	0.028734	0.0168608	0.0454866	0.0349972	0.0750663	0.0385429	1.29482	0.114351	0.43712	0.679779	-0.556863
654	D-Arabinose	0.539918	B(iii)			149.045	92.1469	NEG		HMDB0029942	D-阿拉伯吡喃糖	147-81-9		Organic oxygen compounds	有机含氧化合物	Organooxygen compounds	糖类	Carbohydrates and carbohydrate conjugates	碳水化合物和碳水化合物结合物	6.84936e-05	6.96635e-05	0.00651958	0.103785	7.17923e-05	7.06059e-05	0.804862	6.41278e-05	0.114439	0.0148818	0.012573	0.00326192	0.00801162	0.0165662	0.126465	0.266218	0.451594	0.112446	1.10246	0.986454	0.995477	1.01772	0.0253408
655	Colubrinic acid	0.538712	B(iii)			453.342	342.253	POS	C30H46O4	HMDB0036847		67594-73-4		Lipids and lipid-like molecules	脂质和类脂分子	Prenol lipids	三萜类	Triterpenoids	三萜类	0.00120058	0.00201386	0.00229802	0.0020481	0.00124221	0.00258509	0.00180215	0.00108266	0.00178408	0.0019585	0.00177534	0.00169874	0.00140812	0.00197531	0.00114297	0.0014756	0.00190765	0.00166778	0.519969	0.610057	0.837831	1.06974	0.0972566
656	Linoleamide	0.538583	B(iii)			280.262	78.7558	POS	C18H33NO	HMDB0062656		3072-13-7		Lipids and lipid-like molecules	脂质和类脂分子	Fatty Acyls	脂肪酰类	Fatty amides	脂肪酸酰胺	0.0700784	0.0903783	0.102429	0.0971975	0.0459979	0.136407	0.0839519	0.0536115	0.0850065	0.104432	0.139389	0.0655664	0.122516	0.0576854	0.0886225	0.122516	0.150726	0.106432	0.82687	0.193649	0.536309	0.798696	-0.324282
658	(R)-2,7-Dihydroxy-2H-1,4-benzoxazin-3(4H)-one	0.536505	B(iii)			182.047	77.6276	POS	C8H7NO4	HMDB0038054				Organoheterocyclic compounds	有机杂环化合物	Benzoxazines	有机杂环化合物	Benzoxazinones	苯并恶嗪酮	0.0114112	0.0109972	0.0187412	3.82518e-05	0.00703938	0.00599215	0.00841968	0.0246461	0.0109106	0.0193486	3.59629e-05	0.00838117	0.00777373	0.0102964	0.00309773	0.00129723	3.47332e-05	0.0062832	0.897063	0.217876	0.557873	1.73648	0.796165
659	LysoPC(18:1(9Z))	0.534876	B(iii)			522.353	210.935	POS		HMDB0002815		3542-29-8	C04230	Lipids and lipid-like molecules	脂质和类脂分子	Glycerophospholipids	甘油磷脂类	Glycerophosphocholines	甘油磷酸胆碱	5.07768	5.07874	5.42455	6.30812	5.18462	6.3262	5.69294	5.56642	5.58241	4.96766	4.11542	6.01717	6.40613	2.36701	6.33941	3.82857	5.40969	4.93138	0.38109	0.252405	0.596182	1.13202	0.178895
660	2,4,6-Octatriynoic acid	0.533473	B(iii)			133.031	298.626	POS		HMDB0030967		51193-80-7		Lipids and lipid-like molecules	脂质和类脂分子	Fatty Acyls	脂肪酸类	Fatty acids and conjugates	脂肪酸和聚合物	0.0373095	0.0697721	0.0717278	0.0603625	0.0381475	0.0662019	0.0650855	0.0403695	0.056122	0.0184551	0.055814	0.0360866	0.0422686	0.0345803	0.0473348	0.0459947	0.0577044	0.0422798	1.21375	0.0652049	0.362247	1.3274	0.408598
661	(S)-beta-Aminoisobutyric acid	0.532092	B(i)			104.07	309.274	POS												0.374161	0.576466	0.660305	0.65846	0.389038	0.637332	0.839869	0.427538	0.570396	0.199685	0.379089	0.551428	0.406416	0.457558	0.404195	0.507359	0.543864	0.431199	1.42455	0.0674056	0.36667	1.32281	0.403609
663	Methylmalonic acid semialdehyde	0.530973	B(iii)			103.039	360.45	POS												0.638264	0.792114	0.797621	0.970794	0.727254	1.05289	0.832778	0.717393	0.816138	0.502595	0.854424	0.546008	0.605961	0.640098	0.494162	0.842394	0.807235	0.66161	1.40815	0.0503698	0.330107	1.23356	0.302833
664	L-Erythrulose	0.530754	B(iii)			119.035	146.294	NEG	C4H8O4	HMDB0006293		533-50-6	C02045	Organic oxygen compounds	有机含氧化合物	Organooxygen compounds	有机氧化合物	Carbohydrates and carbohydrate conjugates	碳水化合物和碳水化合物结合物	0.0466483	0.163106	0.142217	0.191697	0.0876729	0.147098	0.154839	0.123462	0.132092	0.13883	0.228519	0.17777	0.142706	0.15505	0.124615	0.164936	0.260717	0.174143	0.879222	0.0922214	0.403328	0.75853	-0.398722
665	L-Ascorbic acid	0.53023	B(i)			175.025	380.435	NEG												0.0973818	0.134258	0.117612	0.13296	0.102532	0.171324	0.171379	0.149175	0.134578	0.0295875	0.173941	0.0414588	0.0499365	0.077226	0.0253202	0.119496	0.153131	0.0837621	1.521	0.0429007	0.31508	1.60667	0.684071
666	D-Lactic acid	0.529101	B(iii)			89.0244	310.807	NEG		HMDB0001311	D-乳酸	10326-41-7	C00256	Organic acids and derivatives	有机酸及其衍生物	Hydroxy acids and derivatives	有机酸	Alpha hydroxy acids and derivatives	Alpha-羟基酸及衍生物	6.17646	6.67864	4.92649	5.66059	6.31436	3.74719	4.86838	4.16491	5.31713	3.12465	24.9287	4.4237	3.67916	4.478	1.90207	23.9876	11.5419	9.75822	0.388105	0.230278	0.571667	0.544887	-0.875971
667	N-[(3a,5b,7a,12a)-3,12-dihydroxy-24-oxo-7-(sulfooxy)cholan-24-yl]-Glycine	0.529057	B(iii)			546.28	252.2	POS	C26H43NO9S	HMDB0002640		71977-73-6		Lipids and lipid-like molecules	脂质和类脂分子	Steroids and steroid derivatives	胆汁酸	Bile acids, alcohols and derivatives	胆汁酸类、醇类及其衍生物	0.00854045	0.0166801	0.00878469	0.0127524	0.00892197	0.012017	0.0060309	0.0106245	0.010544	0.00945143	0.0136874	0.0118984	0.0115362	0.00705498	0.0182641	0.00950138	0.0138787	0.0119091	1.02891	0.429687	0.730001	0.885375	-0.17564
668	N1-Methyl-2-pyridone-5-carboxamide	0.527749	B(i)			153.065	77.603	POS	C7H8N2O2	HMDB0004193		701-44-0	C05842	Organoheterocyclic compounds	有机杂环化合物	Pyridines and derivatives	其它	Pyridinecarboxylic acids and derivatives	吡啶羧酸及衍生物	0.490569	1.21405	0.938698	1.28525	0.652116	0.829874	4.26968	0.937238	1.32719	0.331764	0.541772	0.70208	0.683417	0.432069	0.687731	0.98115	0.995864	0.669481	1.36236	0.174412	0.512915	1.98241	0.987255
669	PE(22:5(4Z,7Z,10Z,13Z,16Z)/18:2(9Z,12Z))	0.527572	B(iii)			790.535	155.248	POS	C45H76NO8P	HMDB0009621			C00350	Lipids and lipid-like molecules	脂质和类脂分子	Glycerophospholipids	甘油磷脂类	Glycerophosphoethanolamines	磷脂酰乙醇胺	1.82923	1.59858	1.57157	1.82826	1.66679	2.06062	1.99895	1.64234	1.77454	0.108385	2.10125	0.515393	0.807919	1.66414	0.683759	1.59076	1.48551	1.11964	1.42645	0.0311654	0.29384	1.58492	0.664412
670	(10E,12Z)-(9S)-9-Hydroperoxyoctadeca-10,12-dienoic acid	0.526782	B(iii)			311.222	67.4176	NEG		HMDB0062434		29774-12-7		Lipids and lipid-like molecules	脂质和类脂分子	Fatty Acyls	脂肪酰类	Lineolic acids and derivatives	亚油酸及衍生物	0.179806	0.431644	0.309012	0.132644	0.251674	0.323624	0.250675	0.309313	0.273549	0.166241	0.170377	0.215682	0.15427	0.280428	0.164012	0.122113	0.197874	0.183875	1.5546	0.0287226	0.28628	1.48769	0.573078
671	Linoelaidyl carnitine	0.525896	B(iii)			424.34	192.656	POS		HMDB0006461				Lipids and lipid-like molecules	脂质和类脂分子	Fatty Acyls	脂肪酸类	Fatty acid esters	脂肪酸酯	7.33497	21.0109	9.40185	2.68795	6.50524	12.6592	9.66816	5.16361	9.30399	12.5646	5.47688	5.7961	22.073	18.5695	6.68819	2.89973	2.24381	9.53898	0.52255	0.944006	0.981203	0.975365	-0.0359866
672	Stearic acid	0.524198	B(iii)			283.265	190.909	NEG	C18H36O2	HMDB0000827	硬脂酸	21128	C01530	Lipids and lipid-like molecules	脂质和类脂分子	Fatty Acyls	脂肪酸类	Fatty acids and conjugates	脂肪酸和聚合物	1.11263	2.35799	1.73107	1.14252	1.22486	1.75355	1.9661	2.10643	1.67439	2.86567	1.6698	1.53081	2.98556	3.08631	1.28548	1.07613	1.5192	2.00237	0.189256	0.347486	0.674257	0.836206	-0.258069
674	gamma-Aminobutyric acid	0.519811	B(iii)			102.056	310.008	NEG	C4H9NO2											0.0203246	0.0265015	0.0263255	0.0267722	0.0194641	0.0249945	0.0395785	0.0235306	0.0259364	6.25359e-05	0.0183271	0.0220678	0.0102088	0.0211324	0.013615	0.0191752	0.0271118	0.0164626	1.07762	0.0222374	0.272038	1.57548	0.655788
675	LysoPC(16:0)	0.519437	B(iii)			496.337	213.523	POS		HMDB0010382			C04230	Lipids and lipid-like molecules	脂质和类脂分子	Glycerophospholipids	甘油磷脂类	Glycerophosphocholines	甘油磷酸胆碱	25.9408	30.313	31.9661	37.5595	27.2995	36.2767	26.5904	27.3784	30.4156	26.2492	35.7463	25.5831	38.4041	24.4311	34.181	36.7133	36.7065	32.2518	0.646951	0.49051	0.770955	0.943065	-0.0845705
676	(±)-Jasmonic acid	0.518137	B(i)			209.118	74.5901	NEG												0.0160623	0.049414	0.0508309	0.0542909	0.0600666	0.0383452	0.0120004	0.0496928	0.0413379	0.0108326	0.0726589	0.0092023	0.0272087	0.0253318	0.00869871	0.0263458	0.0390978	0.0274221	0.739717	0.17825	0.517434	1.50747	0.592127
677	LysoPC(22:5(4Z,7Z,10Z,13Z,16Z))	0.517222	B(iii)			570.354	202.376	POS	C30H52NO7P	HMDB0010402			C04230	Lipids and lipid-like molecules	脂质和类脂分子	Glycerophospholipids	甘油磷脂类	Glycerophosphocholines	甘油磷酸胆碱	0.238274	0.543967	0.65099	0.455899	0.383496	0.726917	0.699498	0.350528	0.506196	0.256454	0.727934	0.376367	0.353384	0.451725	0.238687	0.421191	0.564087	0.423729	1.0062	0.348363	0.674312	1.19462	0.256555
678	trans-Hexadec-2-enoyl carnitine	0.51568	B(iii)			398.325	195.065	POS	C23H43NO4	HMDB0006317				Lipids and lipid-like molecules	脂质和类脂分子	Fatty Acyls	脂肪酸类	Fatty acid esters	脂肪酸酯	1.9338	8.22071	4.33328	0.988204	2.20609	6.29352	4.92564	2.57471	3.93449	6.22333	2.503	2.33955	9.39997	7.86755	2.69674	0.505814	0.586716	4.01533	0.654939	0.957133	0.98481	0.979867	-0.0293424
679	Diethyl phthalic acid	0.515257	B(iii)			221.082	63.4719	NEG		HMDB0094660				Benzenoids	苯环型化合物	Benzene and substituted derivatives	其它	Benzoic acids and derivatives	苯甲酸及衍生物	0.14126	0.12846	0.192481	0.123817	0.209394	0.140559	0.136947	0.12953	0.150306	0.266967	0.161725	0.119518	0.1315	0.114346	0.141635	0.164448	0.27164	0.171472	0.843973	0.411322	0.71784	0.876561	-0.190073
680	Kuwanon Y	0.512649	B(iii)			583.213	226.961	POS		HMDB0033296		105016-28-2		Phenylpropanoids and polyketides	苯丙素类和聚酮类	Diarylheptanoids	苯丙素类	Linear diarylheptanoids	线状二苯庚烷类	0.00412427	0.00362144	0.00503563	0.00371422	0.00214275	0.00551496	0.00754647	0.0103677	0.00525843	0.01122	0.00388933	0.0156608	0.00913662	0.00264972	0.0103426	0.00142273	0.00313339	0.00718191	0.263849	0.359129	0.680622	0.732177	-0.449736
683	Myristic acid	0.510869	B(i)			227.201	43.4292	NEG	C14H28O2	HMDB0000806	肉豆蔻酸	544-63-8	C06424	Lipids and lipid-like molecules	脂质和类脂分子	Fatty Acyls	脂肪酸类	Fatty acids and conjugates	脂肪酸和聚合物	2.88935	6.81575	7.44425	4.38664	5.08531	7.5825	10.5848	8.72695	6.68945	8.32603	6.76743	5.81349	7.80565	7.01437	6.73282	4.39444	7.32464	6.77236	0.0709869	0.933566	0.977767	0.987757	-0.0177716
686	trans-Zeatin-riboside	0.507701	B(i)			352.16	231.085	POS	C15H21N5O5											0.000792828	0.000605048	0.000587924	0.00177384	0.000840075	0.00147222	0.00119887	0.000613178	0.000985498	0.000375353	0.00144258	0.000836581	0.00136473	0.000699292	0.000684687	0.00144731	0.000515395	0.000920741	0.482752	0.773359	0.916094	1.07033	0.0980567
687	2-[(Methylthio)methyl]-2-butenal	0.507073	B(iii)			131.053	383.728	POS	C6H10OS	HMDB0031370		40878-72-6		Organic oxygen compounds	有机含氧化合物	Organooxygen compounds	羰基化合物	Carbonyl compounds	羰基化合物	0.531613	0.595733	0.65103	0.788826	0.590977	0.78132	0.656851	0.540598	0.642119	0.223025	0.732359	0.352687	0.347691	0.542241	0.257732	0.584974	0.603385	0.455512	1.57297	0.0244165	0.275463	1.40966	0.495351
688	cis-3-Hexenyl 2-aminobenzoate	0.506633	B(iii)			220.136	240.474	POS		HMDB0037694		65405-76-7		Benzenoids	苯环型化合物	Benzene and substituted derivatives	其它	Benzoic acids and derivatives	苯甲酸及衍生物	0.00456854	0.0208494	0.0149801	0.00484921	0.0109005	0.0211032	0.0317515	0.0209829	0.0162482	0.00570673	0.0305048	0.00954882	0.0104334	0.013892	0.0082109	0.00439889	0.00380926	0.0108131	1.27566	0.245563	0.588045	1.50264	0.587495
689	N-Methoxyspirobrassinol	0.506217	B(iii)			283.061	340.694	POS	C12H14N2O2S2	HMDB0041133				Organoheterocyclic compounds	有机杂环化合物	Indoles and derivatives	生物碱			0.189364	0.236006	0.26951	0.306727	0.198485	0.384595	0.242612	0.199546	0.253356	0.275527	0.315525	0.12485	0.181719	0.163167	0.118559	0.272882	0.271432	0.215458	0.790471	0.309332	0.645296	1.1759	0.23376
690	L-Pyroglutamic acid	0.506092	B(i)			128.035	310.212	NEG												5.11535	4.9969	5.39064	5.82338	5.52089	5.88808	6.49377	5.39599	5.57813	2.72545	6.5844	6.04118	3.43963	4.43394	3.23658	5.03968	7.32445	4.85316	1.00455	0.274964	0.615527	1.14938	0.200855
691	Stearoylcarnitine	0.505516	B(iii)			428.371	190.556	POS		HMDB0000848	硬脂酰肉碱	25597-09-5		Lipids and lipid-like molecules	脂质和类脂分子	Fatty Acyls	脂肪酸类	Fatty acid esters	脂肪酸酯	5.74589	27.853	19.7848	5.49629	5.89471	20.6118	25.9047	10.9291	15.2775	26.7132	6.53957	13.1073	36.3419	27.1544	14.4952	3.21947	4.8612	16.554	0.411309	0.817562	0.934433	0.922889	-0.115771
692	2-Furoic acid	0.505059	B(iii)			111.009	48.0575	NEG	C5H4O3	HMDB0000617		88-14-2	C01546	Organoheterocyclic compounds	有机杂环化合物	Furans	有机杂环化合物	Furoic acid and derivatives	呋喃甲酸及衍生物	0.138343	0.114398	0.0470665	0.146846	0.0964775	0.119354	0.0918181	0.161152	0.114432	0.285166	0.15242	0.254446	0.158945	0.124443	0.15758	0.15757	0.167598	0.182271	1.73471	0.0122675	0.243449	0.627812	-0.671596
693	3'-UMP	0.504523	B(iii)			325.042	443.085	POS	C9H13N2O9P	HMDB0060282	尿甙酸			Nucleosides, nucleotides, and analogues	核苷、核苷酸和类似物	Ribonucleoside 3'-phosphates	其它			2.98462e-05	0.00907094	0.00363421	0.0153968	0.00291829	0.00685822	0.000649646	3.20119e-05	0.00482375	0.00213797	0.00576728	0.000437088	0.00207238	0.000308939	0.000775034	0.00929851	0.010766	0.0039454	0.431258	0.720129	0.892429	1.22263	0.289985
694	L-Saccharopine	0.504258	B(i)			277.139	421.563	POS	C11H20N2O6											0.20526	0.234219	0.226404	0.311554	0.226852	0.290476	0.236452	0.218452	0.243709	0.181146	0.249778	0.186385	0.226599	0.202976	0.185505	0.246488	0.236256	0.214392	1.09011	0.0988229	0.414062	1.13675	0.184909
695	Mangiferdesmethylursanone	0.501697	B(iii)			429.37	27.7443	POS	C29H48O2	HMDB0036018		259144-62-2		Organic oxygen compounds	有机含氧化合物	Organooxygen compounds	醇类	Alcohols and polyols	乙醇和多元醇	5.41297	9.58171	5.12081	8.95622	5.0244	7.94554	9.76603	7.70017	7.43848	5.99211	9.37606	3.82055	3.93474	7.17343	3.39502	6.12936	4.76969	5.57387	1.45942	0.0848092	0.393584	1.33453	0.416329
696	Dihydrocarveol acetate	0.501097	B(iii)			197.153	33.2649	POS		HMDB0041469	乙酸二氢葛缕酯	20777-49-5		Lipids and lipid-like molecules	脂质和类脂分子	Prenol lipids	单萜	Monoterpenoids	单萜类	0.0120718	0.0106697	0.00866804	0.00870281	0.00878757	0.0100967	0.0104259	0.00702061	0.0095554	0.0105715	0.0203012	0.00765829	0.0103471	0.00569652	0.00958432	0.0096879	0.0128115	0.0108323	0.573262	0.456319	0.749438	0.882122	-0.18095
697	1,4-Dideoxy-1,4-imino-D-ribitol	0.500941	B(iii)			134.08	54.1561	POS	C5H11NO3	HMDB0039499		105990-41-8		Organoheterocyclic compounds	有机杂环化合物	Pyrrolidines	有机杂环化合物			0.654856	0.837878	0.94531	0.84134	0.743191	1.0341	0.998448	0.802292	0.857177	0.450592	0.729171	0.457357	0.473387	0.643421	0.385018	0.650563	0.752213	0.567715	2.03645	0.000778915	0.153254	1.50987	0.594425
698	L-4-Hydroxyglutamate semialdehyde	0.500278	B(iii)			148.06	556.466	POS		HMDB0006556			C05938	Organic acids and derivatives	有机酸及其衍生物	Carboxylic acids and derivatives	氨基酸	Amino acids, peptides, and analogues	氨基酸、肽和类似物	0.129785	0.233565	0.0405644	0.118231	0.0726865	0.132649	0.0884247	0.0643834	0.110036	0.0465935	0.0646716	0.138815	0.157138	0.0574512	0.0393496	0.162592	0.107026	0.0967046	0.246944	0.638807	0.852113	1.13786	0.18632
699	5-Hydroxyflavone	0.500229	B(iii)			401.128	225.379	POS	C15H10O3	HMDB0040556	5-羟基黄酮	71802-04-5		Phenylpropanoids and polyketides	苯丙素类和聚酮类	Flavonoids	黄酮类	Flavonoid glycosides	黄酮糖苷	0.0186597	0.0257471	0.0261566	0.0125756	0.00914831	0.0406561	0.0363948	0.0304012	0.0249674	0.0156633	0.0292167	0.0220328	0.0238147	0.0184087	0.0204762	0.0108908	0.0249597	0.0206829	0.726764	0.345996	0.672985	1.20716	0.271611
700	Maltotriose	0.500201	B(iii)			503.163	459.998	NEG	C18H32O16	HMDB0001262	麦芽三糖	1109-28-0	C01835	Organic oxygen compounds	有机含氧化合物	Organooxygen compounds	植物激素	Carbohydrates and carbohydrate conjugates	碳水化合物和碳水化合物结合物	0.00546218	0.03429	0.012989	0.00859482	0.0152783	0.008471	0.00493876	0.00562999	0.0119568	0.00577138	0.0191531	0.00456972	0.00758346	0.0100335	0.00943705	0.0229582	0.030322	0.0137286	0.493181	0.715719	0.890375	0.870941	-0.199353
701	5Z-Dodecenoic acid	0.500112	B(iii)			197.155	44.7512	NEG		HMDB0000529		2430-94-6		Lipids and lipid-like molecules	脂质和类脂分子	Fatty Acyls	脂肪酸类	Fatty acids and conjugates	脂肪酸和聚合物	0.481834	1.69443	1.27619	0.297911	0.612477	1.26017	2.01052	1.90126	1.19185	0.950738	1.8241	1.19157	1.5931	1.60289	0.853787	0.231088	0.295142	1.0678	0.680792	0.700332	0.883512	1.11617	0.158557
702	Cyclotetradecane	0.5	B(iii)			227.175	307.532	POS		HMDB0033567	环十四烷	295-17-0		Hydrocarbons	烃类	Saturated hydrocarbons	饱和烃	Cycloalkanes	环烷烃	0.0201423	0.0296165	0.0324869	0.0270477	0.0314074	0.0332386	0.0209086	0.0340477	0.028612	0.0427578	0.0326436	0.0461229	0.0468703	0.0286029	0.0352922	0.0226996	0.0240905	0.034885	1.02429	0.129657	0.457481	0.82018	-0.285987
703	Indole-5,6-quinone	0.5	B(iii)			148.042	215.648	POS	C8H5NO2	HMDB0006779	吲哚-5,6,-醌		C05579	Organoheterocyclic compounds	有机杂环化合物	Indoles and derivatives	吲哚类			0.0431817	0.0596284	0.0376262	0.0416866	0.0375114	0.0536354	0.0705114	0.0496663	0.0491809	0.0194451	0.0454343	0.0604243	0.0313747	0.0153363	0.00865033	0.0193906	0.00835178	0.0260509	1.76821	0.00973683	0.232893	1.88788	0.916765
704	2-Hydroxypyridine	0.5	B(iii)			96.0438	24.3625	POS	C5H5NO	HMDB0013751		142-08-5	C02502	Organoheterocyclic compounds	有机杂环化合物	Pyridines and derivatives	其它	Hydropyridines	氢化吡啶	0.012058	0.0132238	0.0095807	0.011198	0.00850868	0.0098162	0.0901637	0.009776	0.0205406	0.00611979	0.0096896	0.00798193	0.0076371	0.0122348	0.00772248	0.00888591	0.00981818	0.00876123	1.47238	0.276203	0.616766	2.34449	1.22928
705	Isopalmitic acid	0.5	B(iii)			255.233	34.6324	NEG		HMDB0031068	14-甲基十五烷酸	1011396		Lipids and lipid-like molecules	脂质和类脂分子	Fatty Acyls	脂肪酸类	Fatty acids and conjugates	脂肪酸和聚合物	36.1263	46.4982	49.8283	52.2926	49.2821	59.8866	51.1912	44.3727	48.6848	48.9693	75.4039	30.0984	45.1701	44.1811	35.507	62.2543	86.2171	53.4752	0.244838	0.529902	0.792637	0.910418	-0.135399
706	Theophylline	0.5	B(iii)			179.056	233.019	NEG	C7H8N4O2	HMDB0001889	茶碱	58-55-9	C07130	Organoheterocyclic compounds	有机杂环化合物	Imidazopyrimidines	生物碱	Purines and purine derivatives	嘌呤和嘌呤衍生物	0.192528	0.135302	0.11917	0.215345	0.1791	0.136761	0.0910206	0.101579	0.146351	0.0486677	0.35014	0.0787577	0.104616	0.0723421	0.0564883	0.160575	0.380617	0.156526	0.0870615	0.843054	0.945224	0.934996	-0.096968
708	Pentadecanoic acid	0.5	B(iii)			241.218	42.7828	NEG	C15H30O2	HMDB0000826	十五烷酸	1002-84-2	C16537	Lipids and lipid-like molecules	脂质和类脂分子	Fatty Acyls	脂肪酸类	Fatty acids and conjugates	脂肪酸和聚合物	1.61563	2.24574	2.83259	2.0978	1.83957	2.45873	2.80098	2.23344	2.26556	1.03223	3.43848	1.41973	1.67278	1.19801	1.75866	3.08256	5.01558	2.32725	0.261962	0.907452	0.968827	0.973491	-0.0387602
709	dGDP	0.499997	B(iii)			426.022	14.9962	NEG		HMDB0000960	二磷酸脱氧苷	582078	C00361	Phenylpropanoids and polyketides	苯丙素类和聚酮类	Cinnamic acids and derivatives	核苷	Hydroxycinnamic acids and derivatives	羟基肉桂酸及其衍生物	0.255965	0.457073	0.396063	0.367003	0.257695	0.582574	0.358973	0.290807	0.370769	0.119664	0.521491	0.145265	0.161961	0.243519	0.0455922	0.377923	0.324748	0.24252	1.41775	0.0798277	0.384086	1.52882	0.612414
710	Deoxyribose 1-phosphate	0.499813	B(iii)			213.016	16.4346	NEG		HMDB0001351	1-磷酸脱氧核糖	17210-42-3	C00672	Organic oxygen compounds	有机含氧化合物	Organooxygen compounds	糖类	Carbohydrates and carbohydrate conjugates	碳水化合物和碳水化合物结合物	0.0811943	0.0890179	0.0269489	0.0272561	0.0289483	0.0315301	0.0346249	0.119804	0.0549155	0.0228989	0.174055	0.01365	0.0204652	0.0427714	0.0250236	0.087365	0.0845977	0.0588533	0.134518	0.867785	0.95452	0.933092	-0.0999094
712	Ricinoleic acid	0.498706	B(iii)			297.243	51.7767	NEG	C18H34O3	HMDB0034297	蓖麻油酸	141-22-0	C08365	Lipids and lipid-like molecules	脂质和类脂分子	Fatty Acyls	脂肪酸类	Fatty acids and conjugates	脂肪酸和聚合物	0.593546	0.149245	1.07259	0.602883	0.598881	1.10129	1.97617	1.10744	0.900256	0.652992	0.571038	0.533648	0.954622	1.2142	1.14296	0.490415	0.820735	0.797577	0.320279	0.644949	0.855284	1.12874	0.174712
713	12-Hydroxynevirapine	0.498593	B(iii)			283.123	293.417	POS	C15H14N4O2	HMDB0013911				Organic nitrogen compounds	有机含氮化合物	Organonitrogen compounds	其它	Amines	胺	0.0150935	0.0150541	0.0182795	0.0248133	0.0150779	0.0264706	0.057539	0.016747	0.0236344	0.00880077	0.0170468	0.0162233	0.0127905	0.0136837	0.0122347	0.0191837	0.0173101	0.0146592	1.62965	0.125953	0.453008	1.61225	0.689078
714	Leukoaminochrome	0.498046	B(iii)			152.07	31.3107	POS		HMDB0012992	5,6-二羟基吲哚啉	29539-03-5	C17756	Organoheterocyclic compounds	有机杂环化合物	Indoles and derivatives	其它	Indolines	吲哚啉	0.00279222	0.00488092	0.00257031	0.00269842	0.00291785	0.00424757	0.017917	0.0113951	0.00617743	0.00544021	0.00267658	0.00685349	0.00487751	0.00244402	0.00366747	0.00163736	0.00163034	0.00365337	0.983127	0.257944	0.601446	1.69088	0.757778
715	2-Acetylpyrazine	0.4966	B(iii)			123.055	166.339	POS	C6H6N2O	HMDB0031861		22047-25-2		Organic oxygen compounds	有机含氧化合物	Organooxygen compounds	酮类	Carbonyl compounds	羰基化合物	0.143206	0.222624	0.176308	0.245856	0.189612	0.274148	0.208827	0.173559	0.204267	0.081055	0.193767	0.115132	0.115666	0.138456	0.0859502	0.240436	0.204806	0.146909	1.43899	0.0426169	0.31398	1.39044	0.47554
716	PG(18:2(9Z,12Z)/16:0)	0.495599	B(iii)			747.529	37.3665	POS	C40H75O10P	HMDB0010645				Lipids and lipid-like molecules	脂质和类脂分子	Glycerophospholipids	甘油磷脂类	Glycerophosphoglycerols	甘油磷酸甘油	0.00741077	0.0111963	0.00489214	0.0110454	0.0125773	0.0350607	0.0151786	0.013435	0.0138495	0.00255867	0.00968428	0.0276786	0.0521987	0.0131153	0.0183531	0.00694979	0.00885178	0.0174238	0.101457	0.592757	0.829226	0.794862	-0.331224
717	Nicotine	0.495387	B(iii)			163.122	61.9158	POS	C10H14N2	HMDB0001934	尼古丁	20033	C00745	Organoheterocyclic compounds	有机杂环化合物	Pyridines and derivatives	有机杂环化合物	Pyrrolidinylpyridines	吡咯烷基吡啶	0.00855039	0.00775761	0.0125048	0.0217126	0.0314964	0.00429863	0.0129846	0.00812963	0.0134293	0.014204	0.0146547	0.0360471	0.01242	0.00479289	0.0600275	0.026259	0.025322	0.0242159	1.32291	0.142585	0.475417	0.554566	-0.850569
720	PE(18:0/22:6(4Z,7Z,10Z,13Z,16Z,19Z))	0.49244	B(iii)			792.548	135.671	POS		HMDB0009012			C00350	Lipids and lipid-like molecules	脂质和类脂分子	Glycerophospholipids	甘油磷脂类	Glycerophosphoethanolamines	磷脂酰乙醇胺	1.4158	2.32634	1.96356	1.93346	1.91647	2.13282	2.87348	1.60519	2.02089	0.116173	2.12186	0.786998	0.556802	2.55006	0.505144	1.82676	1.40574	1.23369	1.58047	0.0395249	0.307113	1.63808	0.712008
721	2,3-Dihydro-5-(3-hydroxypropanoyl)-1H-pyrrolizine	0.49233	B(iii)			180.099	272.179	POS	C10H13NO2	HMDB0040021		97073-09-1		Organoheterocyclic compounds	有机杂环化合物	Pyrrolizines	有机杂环化合物			0.00257219	0.00520943	0.00272633	0.00317744	0.00257887	0.00558134	0.00469139	0.00378085	0.00378973	0.00159146	0.00737855	0.0042761	0.00300553	0.0080737	0.00528401	0.00398323	0.00362341	0.004652	0.110204	0.345893	0.672985	0.814646	-0.295755
722	Nebularine	0.491445	B(iii)			253.094	321.319	POS	C10H12N4O4	HMDB0029956	烟支杯伞素	550-33-4	C01736	Nucleosides, nucleotides, and analogues	核苷、核苷酸和类似物	Purine nucleosides	核苷			0.0906886	0.0938212	0.105054	0.130869	0.102171	0.134833	0.098793	0.0905358	0.105846	0.00276088	0.070506	0.00556948	0.000707991	0.0665811	0.00265026	0.076756	0.134537	0.0450085	1.61558	0.0101038	0.233098	2.35168	1.23369
723	1-(sn-Glycero-3-phospho)-1D-myo-inositol	0.491315	B(iii)			335.072	438.409	POS	C9H19O11P	HMDB0011649			C01225	Lipids and lipid-like molecules	脂质和类脂分子	Glycerophospholipids	甘油磷脂类	Glycerophosphoinositols	甘油磷酸肌醇	0.0045505	0.00374888	0.00671281	0.0111063	0.00928769	0.00866697	0.00656975	0.00505933	0.00696278	0.00162925	0.00463743	0.00441157	0.00578072	0.000724668	0.0031494	0.00525845	0.00661219	0.00402546	0.93244	0.0234129	0.273623	1.72969	0.79051
725	Saccharopine	0.48967	B(iii)			277.139	470.938	POS	C11H20N2O6	HMDB0000279	L-酵母氨酸	997-68-2	C00449	Organic acids and derivatives	有机酸及其衍生物	Carboxylic acids and derivatives	氨基酸	Amino acids, peptides, and analogues	氨基酸、肽和类似物	0.135847	0.164349	0.163082	0.185749	0.151641	0.194468	0.116179	0.135653	0.155871	0.0933204	0.163122	0.106861	0.111588	0.141651	0.106136	0.169074	0.144351	0.129513	1.17538	0.0768045	0.380173	1.20352	0.267259
726	2-(Methylthio)propane	0.488147	B(iii)			91.0579	357.129	POS	C4H10S	HMDB0040576		1551-21-9		Organosulfur compounds	有机硫化合物	Thioethers	有机硫化合物	Dialkylthioethers	二烷基硫醚	0.0345122	0.0522281	0.0638456	0.0254805	0.0217672	0.071509	0.0508055	0.0176495	0.0422247	0.00977681	0.0548448	0.0195601	0.0156436	0.0125425	0.0091774	0.0313138	0.0329509	0.0232263	1.4847	0.0543491	0.341228	1.81797	0.862331
727	CPA(18:0/0:0)	0.486816	B(iii)			421.269	262.668	POS		HMDB0007004	环磷脂酸(18:0/0:0)：Cyclic phosphatidic acid (cPA) https://www.ncbi.nlm.nih.gov/pubmed/30017223			Lipids and lipid-like molecules	脂质和类脂分子	Glycerophospholipids	甘油磷脂类	Glycerophosphates	磷酸甘油	0.00397503	0.00275743	0.00312708	0.00554719	0.00367458	0.00548409	0.00465085	0.00399424	0.00415131	0.00331706	0.00225922	0.00276822	0.00184368	0.00340404	0.00333351	0.00388628	0.00562653	0.00330482	0.989175	0.141252	0.473351	1.25614	0.328997
728	Tetradecanoylcarnitine	0.486621	B(iii)			372.309	198.325	POS		HMDB0005066		25597-07-3		Lipids and lipid-like molecules	脂质和类脂分子	Fatty Acyls	脂肪酸类	Fatty acid esters	脂肪酸酯	2.63169	11.2294	5.18504	1.33905	3.04037	8.14587	6.40013	3.43392	5.17569	6.90035	3.15875	3.37132	11.7286	9.83892	3.7843	0.522775	0.62976	4.99184	0.733921	0.922859	0.97478	1.03683	0.0521788
730	Glutaric acid	0.485723	B(iii)			131.035	89.6692	NEG	C5H8O4	HMDB0000661	戊二酸	110-94-1	C00489	Organic acids and derivatives	有机酸及其衍生物	Carboxylic acids and derivatives	有机酸	Dicarboxylic acids and derivatives	二羧酸及衍生物	0.133337	0.170206	0.112474	0.3163	0.136632	0.116522	0.0871176	0.119124	0.148964	0.143696	0.395433	0.0947022	0.157183	0.149918	0.798782	0.53225	1.08453	0.419562	1.57422	0.0745104	0.377487	0.355047	-1.49392
731	1-Methylhistamine	0.485711	B(iii)			126.102	342.933	POS	C6H11N3	HMDB0000898		501-75-7	C05127	Organic nitrogen compounds	有机含氮化合物	Organonitrogen compounds	胺类	Amines	胺	0.0426926	0.0465071	0.0442372	0.0379832	0.0296378	0.0275919	0.484331	0.0373545	0.0937919	0.0508054	0.0440817	0.0674585	0.0674817	0.0379869	0.0702826	0.0211511	0.0429486	0.0502746	0.479218	0.463306	0.753307	1.86559	0.899634
732	L-beta-aspartyl-L-threonine	0.48497	B(iii)			235.09	511.888	POS	C8H14N2O6	HMDB0011169				Organic acids and derivatives	有机酸及其衍生物	Peptidomimetics	有机酸	Hybrid peptides	杂合肽	0.0600587	0.233991	0.210701	0.225283	0.189162	0.281917	0.12392	0.134496	0.182441	0.0779295	0.196068	0.056378	0.19418	0.184896	0.0879959	0.204717	0.164082	0.145781	0.713812	0.289434	0.626863	1.25147	0.323629
733	LysoPC(24:1(15Z))	0.48468	B(iii)			606.448	203.715	POS	C32H64NO7P	HMDB0010406			C04230	Lipids and lipid-like molecules	脂质和类脂分子	Glycerophospholipids	甘油磷脂类	Glycerophosphocholines	甘油磷酸胆碱	0.109522	0.146678	0.134133	0.169127	0.072762	0.119917	0.109471	0.0886231	0.118779	0.136452	0.123441	0.0973555	0.150546	0.128151	0.177719	0.127387	0.144331	0.135673	0.891509	0.238824	0.580918	0.875482	-0.191851
734	13-L-Hydroperoxylinoleic acid	0.484591	B(iii)			311.222	172.701	NEG		HMDB0003871		33964-75-9	C04717	Lipids and lipid-like molecules	脂质和类脂分子	Fatty Acyls	脂肪酰类	Lineolic acids and derivatives	亚油酸及衍生物	0.326191	0.45573	0.0752268	0.140333	0.223681	0.201795	0.224848	0.731134	0.297367	0.443798	0.203786	0.654528	0.510487	0.108154	0.527512	0.0641266	0.148536	0.332616	0.363316	0.751388	0.905599	0.894026	-0.161611
736	3-Hydroxyisovalerylcarnitine	0.482893	B(iii)			262.164	308.416	POS	C12H23O5N1	HMDB0061189				Lipids and lipid-like molecules	脂质和类脂分子	Fatty Acyls	脂肪酸类	Fatty acid esters	脂肪酸酯	0.533101	0.496888	0.564582	1.54956	0.563716	0.707554	0.383754	0.480686	0.65998	0.360966	0.929482	0.23779	0.283209	0.780846	0.323702	1.78719	1.67314	0.79704	0.0666319	0.603208	0.834724	0.828039	-0.272229
738	Alanyl-Gamma-glutamate	0.481972	B(iii)			218.113	418.133	POS	C8H15N3O4	HMDB0028701	丙氨酰-γ-谷氨酸			Organic acids and derivatives	有机酸及其衍生物	Carboxylic acids and derivatives	氨基酸	Amino acids, peptides, and analogues	氨基酸、肽和类似物	0.067936	0.0866201	0.139887	0.136965	0.101788	0.129941	0.128844	0.0599855	0.106496	0.0551553	0.154614	0.046625	0.0684141	0.0735681	0.0579363	0.0886065	0.0854145	0.0787917	1.27732	0.114947	0.437852	1.35161	0.434681
739	Tropate	0.479307	B(iii)			165.04	359.425	NEG												0.0506866	0.0481377	0.0355003	0.0558562	0.0506881	0.0801833	0.121701	0.0386528	0.0601757	0.0333977	0.0565997	0.0414114	0.0531736	0.0412594	0.0523806	0.0647999	0.0595731	0.0503244	0.80291	0.380831	0.695599	1.19576	0.257923
740	N-Oleoylethanolamine	0.478779	B(iii)			326.304	31.565	POS	C20H39NO2	HMDB0002088	油酰乙醇胺	111-58-0		Organic nitrogen compounds	有机含氮化合物	Organonitrogen compounds	其它	Amines	胺	0.118033	0.175975	0.201176	0.18155	0.136112	0.241189	0.206567	0.20027	0.182609	0.197055	0.180399	0.206725	0.212434	0.17271	0.20092	0.170628	0.160947	0.187727	0.038581	0.747093	0.904059	0.972736	-0.0398802
741	Butyl cinnamate	0.478638	B(iii)			205.118	485.515	POS		HMDB0037702	肉桂酸丁酯	538-65-8		Phenylpropanoids and polyketides	苯丙素类和聚酮类	Cinnamic acids and derivatives	木脂素	Cinnamic acid esters	肉桂酸酯类	0.0283051	0.0419356	0.023644	0.0320511	0.0283961	0.0334516	0.0394523	0.0292747	0.0320638	0.00692208	0.0318966	0.0144223	0.0228218	0.0296004	0.00446394	0.0427376	0.027856	0.0225901	1.35211	0.0857137	0.39458	1.41937	0.505256
742	Isosalsolidine	0.475514	B(iii)			204.105	141.212	POS	C12H13NO2	HMDB0041526		984005		Organoheterocyclic compounds	有机杂环化合物	Isoquinolines and derivatives	生物碱			0.0459893	0.0612922	0.0702863	0.0661074	0.0619133	0.0727268	0.0745338	0.07942	0.0665336	0.0627552	0.0291208	0.0277115	0.0649015	0.0398865	0.0389173	0.0379983	0.0467839	0.0435094	1.61567	0.00216273	0.182405	1.52918	0.612758
743	PS(20:5(5Z,8Z,11Z,14Z,17Z)/18:1(9Z))	0.475463	B(iii)			808.51	212.256	POS	C44H74NO10P	HMDB0112686				Lipids and lipid-like molecules	脂质和类脂分子	Glycerophospholipids	甘油磷脂类	Glycerophosphoserines	甘油磷酸丝氨酸	0.0491631	0.0815121	0.0453794	0.0564523	0.0359323	0.0765812	0.0565481	0.0551878	0.0570945	0.0512462	0.1089	0.0634363	0.0592651	0.0486701	0.0783443	0.03673	0.0447738	0.0614208	0.096931	0.664238	0.864946	0.929564	-0.105373
744	Koeniginequinone A	0.474894	B(iii)			242.078	316.142	POS		HMDB0032085				Organoheterocyclic compounds	有机杂环化合物	Indoles and derivatives	生物碱	Carbazoles	咔唑	1.8101	2.95842	2.20049	2.46952	2.60922	3.58096	2.52356	2.26139	2.55171	1.59379	2.6785	1.72513	2.52155	2.50717	1.49906	2.15791	1.91639	2.07494	1.44069	0.0757826	0.378808	1.22977	0.298394
745	N-[(4E,8E)-1,3-dihydroxyoctadeca-4,8-dien-2-yl]hexadecanamide	0.474826	B(iii)			536.502	30.8924	POS	C34H65NO3	HMDB0035480		141980-53-2		Lipids and lipid-like molecules	脂质和类脂分子	Sphingolipids	鞘磷脂	Ceramides	神经酰胺	0.294497	0.28929	0.307098	0.298829	0.247295	0.362414	0.274527	0.326886	0.300104	0.556532	0.218569	0.000969038	0.586572	0.272671	1.1769	0.217431	0.216826	0.405809	0.310502	0.442411	0.740108	0.739521	-0.435336
747	LysoPA(16:0/0:0)	0.473318	B(iii)			409.237	266.34	NEG		HMDB0007853			C00416	Lipids and lipid-like molecules	脂质和类脂分子	Glycerophospholipids	甘油磷脂类	Glycerophosphates	磷酸甘油	0.0279616	0.0267752	0.0305886	0.0382559	0.0209063	0.0389457	0.0250781	0.0235316	0.0290054	0.0180506	0.0313417	0.0107747	0.0123587	0.0340269	0.0112044	0.0339571	0.0569776	0.0260865	0.76595	0.64616	0.855919	1.11189	0.153019
749	LysoPC(20:3(5Z,8Z,11Z))	0.472856	B(iii)			546.35	209.565	POS	C28H52NO7P	HMDB0010393		1199257-41-4	C04230	Lipids and lipid-like molecules	脂质和类脂分子	Glycerophospholipids	甘油磷脂类	Glycerophosphocholines	甘油磷酸胆碱	0.681514	0.763211	0.772383	1.78783	0.659891	0.87191	0.643319	0.994603	0.896833	0.564346	0.712201	0.550941	0.777253	0.538109	0.627172	0.828771	1.06935	0.708517	0.488399	0.225425	0.565796	1.26579	0.340036
750	Diadenosine triphosphate	0.469111	B(iii)			757.076	514.276	POS	C20H27N10O16P3	HMDB0001155		56432-02-1	C06197	Lipids and lipid-like molecules	脂质和类脂分子	Fatty Acyls	核苷	Fatty acids and conjugates	脂肪酸和聚合物	0.0034081	0.00615115	0.005921	0.00586906	0.00559456	0.00818687	0.0053686	0.00435248	0.00560648	0.00167567	0.00580751	0.00231455	0.00164026	0.00488568	0.00135342	0.00525698	0.00468019	0.00345178	1.65265	0.0204699	0.266777	1.62423	0.699753
751	(Z)-Resveratrol	0.468284	B(iii)			227.067	212.122	NEG		HMDB0034118		61434-67-1		Phenylpropanoids and polyketides	苯丙素类和聚酮类	Stilbenes	芪类			0.0351625	0.0149684	0.0290428	0.0546188	0.0458723	0.0428445	0.0438225	0.0231813	0.0361891	0.00230972	0.0372553	0.00605405	7.10721e-05	0.0398825	6.0685e-05	0.0535951	0.0683292	0.0259447	1.27967	0.353615	0.676309	1.39486	0.480116
755	NADP	0.461274	B(iii)			744.079	511.586	POS		HMDB0000217	β-烟酰胺腺嘌呤二核苷酸磷酸	53-59-8	C00006	Benzenoids	苯环型化合物	Phenols	核苷	Benzenediols	苯二酚	0.00420374	0.00841002	0.00718969	0.00792133	0.00596399	0.0107171	0.0051558	0.00481958	0.00679765	0.00143821	0.00597807	0.00113852	0.00190017	0.00657449	0.00124401	0.00402619	0.00742896	0.00371608	1.56602	0.0231443	0.27278	1.82925	0.871255
756	Adenosine monophosphate	0.461027	B(iii)			370.05	430.359	POS	C10H14N5O7P	HMDB0000045		61-19-8	C00020	Nucleosides, nucleotides, and analogues	核苷、核苷酸和类似物	Purine nucleotides	核苷酸	Purine ribonucleotides	嘌呤核糖核苷酸	0.0431158	0.112655	0.0727748	0.204295	0.0469166	0.126612	0.0476739	0.039229	0.0866591	0.0321618	0.0778858	0.0104413	0.0323134	0.0461299	0.0128206	0.185643	0.153429	0.0688531	0.694661	0.576066	0.820113	1.25861	0.331829
757	Uridine 5'-diphosphate	0.460359	B(iii)			402.987	443.603	NEG	C9H14N2O12P2	HMDB0000295	尿苷5'-二磷酸	58-98-0	C00015	Nucleosides, nucleotides, and analogues	核苷、核苷酸和类似物	Pyrimidine nucleotides	核苷	Pyrimidine ribonucleotides	嘧啶核糖核苷酸	0.175236	0.182137	0.294635	0.362462	0.371758	0.272628	0.13788	0.128662	0.240675	0.00946048	0.159948	0.0227609	0.0520784	0.233934	0.0125481	0.456886	0.615469	0.195386	1.08895	0.618205	0.84166	1.23179	0.300761
758	N-Arachidonoyl glycine	0.459636	B(iii)			362.267	39.4073	POS		HMDB0005096				Organic acids and derivatives	有机酸及其衍生物	Carboxylic acids and derivatives	氨基酸	Amino acids, peptides, and analogues	氨基酸、肽和类似物	0.0194409	0.0310929	0.0259702	0.0236386	0.022723	0.0377493	0.0441287	0.0229086	0.0284565	0.0164267	0.0252356	0.0345397	0.0298427	0.0284995	0.0279171	0.0207137	0.0409871	0.0280203	0.392566	0.915948	0.972377	1.01557	0.0222896
759	2-{[3,4-dihydroxy-2,5-bis(hydroxymethyl)oxolan-2-yl]oxy}-6-(hydroxymethyl)oxane-3,4,5-triol	0.459183	B(iii)			341.109	16.8041	NEG		HMDB0125600				Organic oxygen compounds	有机含氧化合物	Organooxygen compounds	其它	Carbohydrates and carbohydrate conjugates	碳水化合物和碳水化合物结合物	0.0150071	0.0184529	0.0191257	0.0173011	0.0160306	0.0170333	0.0163259	0.0165194	0.0169745	0.01514	0.0253956	0.0157657	0.0152767	0.0150465	0.0129759	0.0162738	0.0243045	0.0175223	0.157081	0.755833	0.906959	0.968735	-0.0458253
760	LysoPC(16:1(9Z)/0:0)	0.45883	B(iii)			494.322	214.217	POS		HMDB0010383		76790-27-7	C04230	Lipids and lipid-like molecules	脂质和类脂分子	Glycerophospholipids	甘油磷脂类	Glycerophosphocholines	甘油磷酸胆碱	0.295938	0.312467	0.290404	0.483105	0.391373	0.365833	0.227914	0.373255	0.342536	0.350399	0.368187	0.256096	0.292048	0.193359	0.452141	0.436598	0.476539	0.353171	0.693187	0.816656	0.934168	0.969888	-0.0441103
761	(Z)-3-(1-Butenyl)-1H-2-benzopyran-1-one	0.457738	B(iii)			201.086	410.622	POS	C13H12O2	HMDB0030646		63898-24-8		Phenylpropanoids and polyketides	苯丙素类和聚酮类	Isocoumarins and derivatives	异香豆素类			0.0261482	0.0322704	0.0325008	0.0311895	0.0239429	0.0323556	0.0349103	0.0322645	0.0306978	0.0252763	0.0280515	0.0286886	0.0679392	0.0267796	0.0295801	0.0315217	0.0333184	0.0338944	0.288222	0.549453	0.804969	0.905688	-0.142914
762	AICA-riboside	0.456881	B(iii)			259.103	205.651	POS		HMDB0062179		2627-69-2		Nucleosides, nucleotides, and analogues	核苷、核苷酸和类似物	Imidazole ribonucleosides and ribonucleotides	其它			0.00728252	0.00233791	0.0066195	0.00956992	0.00719439	0.0107469	0.00553097	0.00717649	0.00705732	0.0085647	0.00812864	0.016756	0.00875991	0.00334283	0.0100413	0.00661884	0.00703992	0.00865652	0.763493	0.341357	0.670483	0.81526	-0.294667
763	N-Acetylhistidine	0.456502	B(iii)			198.086	64.2561	POS	C8H11N3O3	HMDB0032055	N-乙酰基-DL-组氨酸一水合物	218084	C02997	Organic acids and derivatives	有机酸及其衍生物	Carboxylic acids and derivatives	氨基酸	Amino acids, peptides, and analogues	氨基酸、肽和类似物	0.016358	0.00954144	0.0125496	0.00274915	0.00947182	0.0207878	0.0233079	0.0369325	0.0164623	0.0266091	0.00662013	0.0614215	0.00410663	0.0134966	0.00385999	0.0132445	0.0115644	0.0176154	0.486865	0.88361	0.959826	0.934541	-0.0976706
765	LysoPE(0:0/20:4(5Z,8Z,11Z,14Z))	0.453724	B(iii)			502.291	208.304	POS		HMDB0011487				Lipids and lipid-like molecules	脂质和类脂分子	Glycerophospholipids	甘油磷脂类	Glycerophosphoethanolamines	磷脂酰乙醇胺	0.439099	0.577949	0.562931	0.684423	0.669068	0.656243	0.892831	0.462741	0.618161	0.410517	0.835275	0.468397	0.415543	0.352341	0.579082	0.703107	0.987347	0.593951	0.264814	0.803335	0.9287	1.04076	0.0576375
766	Gerberinol	0.448911	B(iii)			365.105	444.404	POS	C21H16O6	HMDB0033304	：	84153-78-6		Phenylpropanoids and polyketides	苯丙素类和聚酮类	Coumarins and derivatives	香豆素类	Hydroxycoumarins	羟基香豆素	0.0162293	0.0240331	0.0238104	0.0346311	0.0337339	0.0287967	0.0264896	0.0203347	0.0260074	0.0187139	0.0123716	0.0297616	0.0456538	0.0169491	0.05008	0.0235172	0.0135585	0.0263257	0.160904	0.955624	0.98447	0.987907	-0.0175534
767	Acetylpterosin C	0.448522	B(iii)			277.139	301.981	POS		HMDB0030764	乙酰蕨素C			Benzenoids	苯环型化合物	Indanes	苯环型化合物	Indanones	茚满酮	0.0112912	0.0112019	0.007299	0.0146768	0.0133302	0.00959092	0.00878468	0.00958368	0.0107198	0.00731885	0.0140275	0.00664523	0.0075428	0.00526712	0.00924079	0.0140185	0.0080191	0.00900999	0.51334	0.256455	0.600397	1.18977	0.25068
768	LysoPC(24:0)	0.445132	B(iii)			608.462	202.609	POS		HMDB0010405			C04230	Lipids and lipid-like molecules	脂质和类脂分子	Glycerophospholipids	甘油磷脂类	Glycerophosphocholines	甘油磷酸胆碱	0.200103	0.227442	0.223372	0.247966	0.197303	0.193835	0.161957	0.197762	0.206218	0.321955	0.22487	0.211587	0.299388	0.26406	0.376737	0.266273	0.236145	0.275127	1.87631	0.00658662	0.225676	0.749536	-0.41593
769	Oxytetracycline	0.442668	B(iii)			459.135	397.777	NEG	C22H24N2O9	HMDB0014733	土霉素	79-57-2	C06624	Phenylpropanoids and polyketides	苯丙素类和聚酮类	Tetracyclines	四环素类			0.0394474	0.0623468	0.0555906	0.0691905	0.0562362	0.0478734	0.0415332	0.0383997	0.0513272	0.0253833	0.058946	0.0208833	0.0243068	0.0354053	0.0267296	0.0838279	0.133193	0.0510844	0.33281	0.987112	0.995625	1.00475	0.00684192
770	Arachidyl carnitine	0.44147	B(iii)			456.403	187.531	POS		HMDB0006460				Lipids and lipid-like molecules	脂质和类脂分子	Fatty Acyls	脂肪酸类	Fatty acid esters	脂肪酸酯	0.56313	5.72533	4.53663	0.661414	0.876394	3.75066	8.84813	4.52454	3.68578	3.56781	1.30452	3.54897	6.24547	5.20269	2.18075	0.163841	0.155669	2.79621	0.889687	0.504409	0.779045	1.31813	0.398495
771	Sakuranetin	0.441032	B(iii)			285.071	397.1	NEG	C16H14O5	HMDB0030090		2957-21-3	C09833	Phenylpropanoids and polyketides	苯丙素类和聚酮类	Flavonoids	黄酮类	O-methylated flavonoids	O-甲基黄酮	0.0485832	0.062817	0.0724169	0.0901235	0.0562781	0.0571695	0.0614117	0.0352675	0.0605084	0.0190591	0.046773	0.0198019	0.0204198	0.0417773	0.0212922	0.0859998	0.0858702	0.0426242	1.20697	0.147697	0.480597	1.41958	0.505465
772	Adipic acid	0.440102	B(iii)			145.051	239.079	NEG	C6H10O4	HMDB0000448	己二酸	124-04-9	C06104	Lipids and lipid-like molecules	脂质和类脂分子	Fatty Acyls	脂肪酸类	Fatty acids and conjugates	脂肪酸和聚合物	0.454708	0.607243	0.419689	1.01239	0.703459	0.686376	0.480574	0.263093	0.578441	0.0804489	1.70599	0.165193	0.119249	0.312108	0.0837775	0.820895	1.05273	0.542548	0.836572	0.877223	0.957258	1.06616	0.0924185
773	3,4-Dihydroxybenzylamine	0.438433	B(iii)			140.068	280.498	POS	C7H9NO2	HMDB0012153	4-氨甲基儿茶酚氢溴酸	37491-68-2		Benzenoids	苯环型化合物	Phenols	酚类	Benzenediols	苯二酚	0.770145	1.07776	0.982785	0.946775	0.768248	1.09696	0.909078	0.924976	0.934592	0.560954	0.976786	0.817309	0.723671	0.70076	0.803273	1.04599	1.06501	0.83672	0.894279	0.222497	0.563779	1.11697	0.159592
774	D-Ribose	0.435983	B(iii)			149.046	13.9236	NEG	C5H10O5	HMDB0000283	D-核糖	613-83-2	C00121	Organic oxygen compounds	有机含氧化合物	Organooxygen compounds	糖类	Carbohydrates and carbohydrate conjugates	碳水化合物和碳水化合物结合物	0.0313984	0.0256291	0.0278213	0.0320518	0.0350202	0.0305721	0.0214374	0.0195402	0.0279338	0.0251957	0.0432	0.0301667	0.0160164	0.0297935	0.0269593	0.0334705	0.0260398	0.0288552	0.0648413	0.786483	0.921128	0.968068	-0.0468198
776	5'-Deoxy-5'-(methylsulfinyl)adenosine	0.434663	B(iii)			314.091	232.215	POS												0.0129431	0.00748	0.0111103	0.0077386	0.0130082	0.0125344	0.0137691	0.0127475	0.0114164	0.00533305	0.0141975	0.011974	0.0112441	0.00816198	0.00838241	0.00831242	0.00776001	0.00942068	1.13039	0.154713	0.489332	1.21184	0.277204
777	7-Methylguanosine	0.434373	B(iii)			298.114	205.218	POS	C11H16N5O5	HMDB0001107	7-甲基鸟苷	20244-86-4		Nucleosides, nucleotides, and analogues	核苷、核苷酸和类似物	Purine nucleosides	核苷酸衍生物			0.00904551	0.00170706	0.00636941	0.00834837	0.00493772	0.00775054	0.0350223	0.0116888	0.0106087	0.00782254	0.00627854	0.0228318	0.00770769	0.00346956	0.0136604	0.00516377	0.00414713	0.00888517	0.294921	0.694473	0.880422	1.19398	0.255779
778	3-Furanmethanol glucoside	0.432206	B(iii)			261.101	335.432	POS		HMDB0032924		86425-28-7		Organic oxygen compounds	有机含氧化合物	Organooxygen compounds	糖类	Carbohydrates and carbohydrate conjugates	碳水化合物和碳水化合物结合物	0.00372901	0.00512494	0.00543246	0.00521404	0.00331774	0.00830839	0.00476204	0.00453345	0.00505276	0.00645829	0.00556094	0.00234674	0.00288919	0.00380098	0.0020313	0.00478067	0.00478352	0.00408145	1.02623	0.229234	0.570062	1.23798	0.307988
779	Ethyl oleate	0.43212	B(iii)			309.28	188.894	NEG		HMDB0034451	油酸乙酯	111-62-6	C03425	Lipids and lipid-like molecules	脂质和类脂分子	Fatty Acyls	脂肪酸类	Fatty acid esters	脂肪酸酯	0.0479044	0.713848	0.427168	0.0337	0.0733984	0.457153	0.67866	0.27208	0.337989	0.501228	0.136601	0.360986	1.07917	0.657952	0.204318	0.00687508	0.00563269	0.369096	0.693308	0.851016	0.948561	0.915722	-0.127018
780	Lactitol	0.43182	B(iii)			343.124	396.971	NEG	C12H24O11	HMDB0040937	拉克替醇	585-86-4		Lipids and lipid-like molecules	脂质和类脂分子	Fatty Acyls	脂肪酰类	Fatty acyl glycosides	脂肪酰基糖苷	0.019975	0.02508	0.0251502	0.0388791	0.029176	0.0458815	0.0329868	0.0441651	0.0326617	0.0176706	0.0458337	0.0172945	0.0132368	0.0212724	0.0116767	0.0820885	0.0528437	0.0327396	0.547155	0.993642	0.997681	0.99762	-0.00343763
781	Adenylsuccinic acid	0.431275	B(iii)			462.067	15.0096	NEG	C14H18N5O11P	HMDB0000536	腺苷酸基琥珀酸	19046-78-7	C03794	Benzenoids	苯环型化合物	Benzene and substituted derivatives	核苷酸衍生物	Biphenyls and derivatives	联苯及衍生物	0.188662	0.758832	0.409071	0.59294	0.0949976	1.04852	0.315919	0.157908	0.445856	0.0488493	0.635466	0.00654574	0.109035	0.129632	0.0030931	0.511271	0.496672	0.242571	1.1875	0.194372	0.536922	1.83805	0.878174
782	(1S,2S,4R,8R)-p-Menthane-1,2,9-triol	0.429995	B(iii)			189.148	44.3275	POS	C10H20O3	HMDB0039470		378254-06-9		Lipids and lipid-like molecules	脂质和类脂分子	Prenol lipids	单萜	Monoterpenoids	单萜类	0.051545	0.0776997	0.0402343	0.0533167	0.0460323	0.0465511	0.0141031	0.0177755	0.0434072	0.0429794	0.0536096	0.0200003	0.0360428	0.0181843	0.0271528	0.0506843	0.0336261	0.035285	0.0567164	0.359197	0.680677	1.23019	0.298882
783	PC(20:5(5Z,8Z,11Z,14Z,17Z)/P-18:0)	0.429732	B(iii)			792.574	56.7805	POS	C46H82NO7P	HMDB0008522			C00157	Lipids and lipid-like molecules	脂质和类脂分子	Glycerophospholipids	甘油磷脂类	Glycerophosphocholines	甘油磷酸胆碱	0.829418	2.04386	1.78649	1.11028	1.22281	1.8783	1.24287	1.20549	1.41494	0.500928	1.86776	0.932594	1.17877	1.11988	0.692422	1.87839	1.42181	1.19907	0.907638	0.372488	0.690133	1.18003	0.238826
784	PS(22:6(4Z,7Z,10Z,13Z,16Z,19Z)/20:3(8Z,11Z,14Z))	0.428653	B(iii)			858.522	208.918	POS	C48H76NO10P	HMDB0012448				Lipids and lipid-like molecules	脂质和类脂分子	Glycerophospholipids	甘油磷脂类	Glycerophosphoserines	甘油磷酸丝氨酸	0.0359199	0.0796763	0.0319135	0.0579516	0.0578712	0.0435152	0.0373174	0.0389827	0.0478935	0.0254155	0.0687211	0.0504508	0.0174937	0.0594728	0.0158967	0.0238168	0.0353914	0.0370823	1.03745	0.255131	0.59881	1.29154	0.369097
785	Dimethyl dialkyl ammonium chloride	0.426512	B(iii)			304.299	115.753	POS		HMDB0032229		8001-54-5		Organic nitrogen compounds	有机含氮化合物	Organonitrogen compounds	其它	Quaternary ammonium salts	季铵盐	0.0179914	0.0354093	0.00575438	0.00194149	0.018241	4.0706e-05	0.0753545	0.0115928	0.0207907	0.798107	0.0979484	0.351499	0.0048452	3.12169e-05	0.038956	0.126957	0.179657	0.19975	1.10768	0.100823	0.416889	0.104084	-3.26419
788	Leucyl-Threonine	0.421666	B(iii)			233.148	44.8278	POS	C10H20N2O4	HMDB0028939				Organic acids and derivatives	有机酸及其衍生物	Carboxylic acids and derivatives	氨基酸	Amino acids, peptides, and analogues	氨基酸、肽和类似物	0.0353615	0.0272711	0.0524749	0.143197	0.0315019	0.0394177	0.0236117	0.0183051	0.0463926	0.0260219	0.0613507	0.0271132	0.0345346	0.0366213	0.0217266	0.146516	0.152529	0.0633016	0.604085	0.493144	0.772525	0.732883	-0.448345
789	3-Amino-2-piperidone	0.416808	B(iii)			115.086	400.378	POS	C5H10N2O	HMDB0000323	3-氨基-2-哌啶酮	1892-22-4		Organic acids and derivatives	有机酸及其衍生物	Carboxylic acids and derivatives	氨基酸	Amino acids, peptides, and analogues	氨基酸、肽和类似物	0.0557975	0.0765762	0.0945499	0.0995501	0.061893	0.108893	0.0931816	0.0795876	0.0837537	0.0371707	0.126331	0.0469898	0.043494	0.0505015	0.0333348	0.0745447	0.0891941	0.062695	1.30732	0.129786	0.457481	1.33589	0.417801
791	4-Hydroxybenzaldehyde	0.407203	B(iii)			121.029	116.67	NEG	C7H6O2	HMDB0011718	对羟基苯甲醛	123-08-0	C00633	Organic oxygen compounds	有机含氧化合物	Organooxygen compounds	羰基化合物	Carbonyl compounds	羰基化合物	1.22016	0.972959	0.763981	1.06196	0.862485	0.899184	0.845082	0.929996	0.944476	0.749741	1.16015	1.06983	0.900928	0.753468	0.878635	0.976239	1.33957	0.97857	0.599659	0.703962	0.885597	0.96516	-0.0511605
792	Clupanodonyl carnitine	0.405992	B(iii)			474.355	189.08	POS		HMDB0006496				Lipids and lipid-like molecules	脂质和类脂分子	Fatty Acyls	脂肪酸类	Fatty acid esters	脂肪酸酯	0.0675461	0.263753	0.0843475	0.0727574	0.107685	0.251447	0.214765	0.0855315	0.143479	0.233873	0.118987	0.0583677	0.244771	0.168334	0.132437	0.0370723	0.0797248	0.134196	0.400017	0.821985	0.936705	1.06918	0.0964999
793	Desaminotyrosine	0.404196	B(iii)			165.056	162.737	NEG	C9H10O3	HMDB0002199	对羟基苯丙酸	501-97-3	C01744	Phenylpropanoids and polyketides	苯丙素类和聚酮类	Phenylpropanoic acids	黄酮类			0.00758431	0.0290894	0.0167108	0.0551987	0.0219324	0.0147328	0.823566	0.0143993	0.122902	6.25359e-05	0.111012	0.050367	0.00992941	0.00417345	0.0044178	0.00890828	0.00534017	0.0242764	1.28161	0.360906	0.681267	5.0626	2.33988
794	PE(18:2(9Z,12Z)/15:0)	0.404075	B(iii)			702.503	164.624	POS	C38H72NO8P	HMDB0009087			C00350	Lipids and lipid-like molecules	脂质和类脂分子	Glycerophospholipids	甘油磷脂类	Glycerophosphoethanolamines	磷脂酰乙醇胺	0.0976531	0.113429	0.0788641	0.0799286	0.0615201	0.0911353	0.113617	0.123067	0.0949017	0.0456547	0.112523	0.031129	0.0664761	0.0488546	0.0574897	0.0858657	0.114791	0.0703479	1.0995	0.085881	0.39459	1.34903	0.431926
795	2-Methylbutyrylglycine	0.398724	B(iii)			160.096	327.067	POS	C7H13NO3	HMDB0000339	2-甲基丁酰甘氨酸	52320-67-9		Organic acids and derivatives	有机酸及其衍生物	Carboxylic acids and derivatives	氨基酸	Amino acids, peptides, and analogues	氨基酸、肽和类似物	0.100202	0.0987206	0.112207	0.146487	0.117978	0.138415	0.103011	0.0961651	0.114148	0.0772079	0.129097	0.0677001	0.0668022	0.110685	0.0532687	0.1471	0.124185	0.0970056	1.02098	0.24297	0.585284	1.17672	0.234769
796	1,2,3,4,5,6-Hexahydro-5-(1-hydroxyethylidene)-7H-cyclopenta[b]pyridin-7-one	0.398537	B(iii)			180.101	310.874	POS	C10H13NO2	HMDB0039655		118355-70-7		Organoheterocyclic compounds	有机杂环化合物	Pyridines and derivatives	其它	Hydropyridines	氢化吡啶	0.00786626	0.0142605	0.0121609	0.0114572	0.00883952	0.0110897	0.0092974	0.011641	0.0108266	0.00671705	0.0110179	0.00981336	0.00851475	0.00312418	0.00752437	0.00968442	0.00695128	0.00791842	1.02551	0.0224212	0.272038	1.36726	0.451292
798	Garciduol A	0.39699	B(iii)			487.093	374.159	POS		HMDB0041380		176257-85-5		Organoheterocyclic compounds	有机杂环化合物	Benzopyrans	有机杂环化合物	1-benzopyrans	1-苯并吡喃	0.108969	0.107952	0.0790276	0.0968242	0.0603408	0.130996	0.0846855	0.0810842	0.0937348	0.0695916	0.14519	0.112358	0.122829	0.0939419	0.0827019	0.0869907	0.0840095	0.0997015	0.103008	0.621166	0.843254	0.940155	-0.0890299
799	1-Hydroxy-3-methoxy-10-methylacridone	0.396481	B(iii)			256.094	290.194	POS	C15H13NO3	HMDB0029322		13161-83-6		Organoheterocyclic compounds	有机杂环化合物	Quinolines and derivatives	生物碱	Benzoquinolines	苯并喹啉	0.009545	0.00956624	0.0106115	0.0200644	0.0121947	0.016325	0.00903909	0.00655812	0.011738	0.0109472	0.0192249	0.00518147	0.0111652	0.00926382	0.00754811	0.0196308	0.0186312	0.0126991	0.253476	0.710939	0.889377	0.924319	-0.113537
800	Carbamoyl phosphate	0.395221	B(iii)			139.976	319.699	NEG		HMDB0001096	胺甲醯膦酸	590-55-6	C00169	Organic acids and derivatives	有机酸及其衍生物	Organic phosphoric acids and derivatives	有机酸			0.298371	0.217348	0.197574	0.552822	0.282368	0.236812	0.221727	0.159813	0.270854	0.176057	0.507678	0.308074	0.379725	0.169406	0.26337	0.487081	0.655262	0.368332	1.12479	0.212417	0.552523	0.735354	-0.443489
801	Dihydrovaltrate	0.392616	B(iii)			425.213	447.952	POS	C22H32O8	HMDB0034492		18296-45-2		Lipids and lipid-like molecules	脂质和类脂分子	Prenol lipids	单萜	Monoterpenoids	单萜类	0.00311465	0.00314662	0.00301784	0.00233032	0.00314025	0.00328966	0.00401402	0.00389663	0.00324375	0.0029751	0.00351271	0.00346993	0.00342813	0.00379934	0.00422427	0.00101093	0.00134825	0.00297108	0.796436	0.555761	0.808053	1.09177	0.126673
802	15-Methylpalmitate	0.391788	B(iii)			269.248	40.7353	NEG		HMDB0061709				Organic compounds		Lipids and lipid-like molecules	其它	Fatty Acyls		1.9113	4.14081	4.84949	3.64008	3.35643	3.04964	3.07281	4.31759	3.54227	1.51205	5.57062	2.88919	2.45894	1.78622	1.85439	3.55134	6.21686	3.22995	0.402614	0.665338	0.865122	1.09669	0.133161
803	Schleicherastatin 5	0.38565	B(iii)			445.365	28.799	POS		HMDB0035804		256445-58-6					甾体类			0.961442	1.95813	1.03502	1.79479	0.647609	1.34066	1.49826	0.968422	1.27554	0.81022	1.97122	0.708226	0.73514	1.0558	0.469373	0.746413	0.959188	0.931948	1.24309	0.15217	0.486048	1.36868	0.45279
804	N-Acetylneuraminic acid	0.378332	B(iii)			308.098	382.123	NEG	C11H19NO9	HMDB0000230	唾液酸	131-48-6	C19910	Organic oxygen compounds	有机含氧化合物	Organooxygen compounds	其它	Carbohydrates and carbohydrate conjugates	碳水化合物和碳水化合物结合物	0.258902	0.368576	0.211701	0.583961	0.261821	0.362516	0.266552	0.206885	0.315114	0.0656829	0.478555	0.106182	0.0997221	0.284742	0.0540395	0.439156	0.628374	0.269557	0.858411	0.620414	0.842932	1.16901	0.225286
805	N-Methylhistamine	0.377858	B(iii)			126.102	295.539	POS		HMDB0061685	N-甲基咪唑			Organic nitrogen compounds	有机含氮化合物	Organonitrogen compounds	其它	Amines	胺	0.0305366	0.0180122	0.0216489	0.0254351	0.0314876	0.0246787	0.0260291	0.0228042	0.0250791	0.0207767	0.0291931	0.0275492	0.0341487	0.0288612	0.0343582	0.0209184	0.0217521	0.0271947	0.500465	0.415324	0.720211	0.922204	-0.116842
806	Bovinic acid	0.366877	B(iii)			279.233	192.869	NEG		HMDB0003797		2540-56-9	C04056	Lipids and lipid-like molecules	脂质和类脂分子	Fatty Acyls	脂肪酰类	Lineolic acids and derivatives	亚油酸及衍生物	0.837166	1.67138	0.765476	0.45049	0.541828	1.00426	0.498665	0.49721	0.783309	0.80317	0.727259	0.592982	1.54056	1.17861	0.527511	0.405441	0.505011	0.785068	0.119536	0.993086	0.997547	0.997759	-0.00323678
807	PC(P-18:1(11Z)/18:4(6Z,9Z,12Z,15Z))	0.365916	B(iii)			764.541	34.5403	POS		HMDB0011280				Lipids and lipid-like molecules	脂质和类脂分子	Glycerophospholipids	甘油磷脂类	Glycerophosphocholines	甘油磷酸胆碱	2.37794	2.61521	3.25306	3.63444	2.47038	4.4637	2.97945	2.76202	3.06952	0.0254715	2.62453	0.429986	0.499081	2.12155	0.361502	2.57817	3.17081	1.47639	1.4963	0.00762267	0.226773	2.07908	1.05594
808	Persicachrome	0.361908	B(iii)			385.276	222.893	POS	C25H36O3	HMDB0036425		80931-31-3		Lipids and lipid-like molecules	脂质和类脂分子	Prenol lipids	二萜	Diterpenoids	二萜类	0.155512	0.887527	0.293299	0.202977	0.119235	0.572283	0.465639	0.258004	0.369309	0.130871	0.52305	0.193326	0.22716	0.894053	0.0886001	0.133427	0.105754	0.28703	1.23194	0.553745	0.807283	1.28666	0.363628
809	Eriodictyol	0.359903	B(iii)			287.052	481.495	NEG	C15H12O6	HMDB0005810	圣草酚	552-58-9	C05631	Phenylpropanoids and polyketides	苯丙素类和聚酮类	Flavonoids	黄酮类	Flavans	黄烷	0.0476063	0.0475346	0.0371171	0.0470422	0.0467527	0.0616738	0.0477613	0.0437587	0.0474058	0.0455606	0.0596051	0.053373	0.0544301	0.0400984	0.0419725	0.0513529	0.0595626	0.0507444	0.68107	0.366869	0.685774	0.934208	-0.0981839
811	N-(2-Methylpropyl)acetamide	0.344334	B(iii)			116.107	216.187	POS	C6H13NO	HMDB0034203		1540-94-9		Organic acids and derivatives	有机酸及其衍生物	Carboxylic acids and derivatives	有机酸	Carboxylic acid derivatives	羧酸衍生物	0.0680186	0.0806191	0.062897	0.0531661	0.0661408	0.0885611	0.132479	0.0948927	0.0808467	0.0395474	0.0888206	0.0394739	0.0310842	0.0601914	0.0327991	0.0654063	0.056593	0.0517395	1.85504	0.0218514	0.271751	1.56257	0.643923
812	4-Hydroxy-2-butenoic acid gamma-lactone	0.340019	B(iii)			85.0269	193.325	POS		HMDB0032330	2(5H)-呋喃酮	497-23-4	C17601	Organoheterocyclic compounds	有机杂环化合物	Dihydrofurans	其它	Furanones	呋喃酮	0.0331911	0.273782	0.0806843	0.00586978	0.0365933	0.194181	0.10549	0.0510501	0.0976052	0.160458	0.0252397	0.0542388	0.304152	0.156781	0.0606239	0.00152078	0.00586028	0.0961092	0.611227	0.97616	0.991764	1.01556	0.0222821
814	Glucaric acid	0.316872	B(iii)			209.031	81.2326	NEG	C6H10O8	HMDB0000663	葡糖二酸	25525-21-7	C00818	Organic oxygen compounds	有机含氧化合物	Organooxygen compounds	其它	Carbohydrates and carbohydrate conjugates	碳水化合物和碳水化合物结合物	0.176036	0.141688	0.126991	0.141512	0.165237	0.138728	0.133275	0.213464	0.154616	0.128054	0.169179	0.23692	0.123876	0.166665	0.184348	0.11812	0.136996	0.15802	0.12123	0.848198	0.946989	0.978462	-0.0314123
815	alpha-Micropteroxanthin B	0.301632	B(iii)			397.312	196.436	POS		HMDB0038504		148044-84-2		Lipids and lipid-like molecules	脂质和类脂分子	Prenol lipids	其它	Sesterterpenoids	二倍半萜类	0.517303	2.41756	1.02893	0.209712	0.527071	1.41852	1.01119	0.452862	0.947894	0.721066	0.574564	0.380757	1.62165	2.08181	0.417382	0.0772755	0.0993769	0.746735	1.00342	0.584496	0.825144	1.26938	0.344128
816						242.078	248.744	NEG												1.29869	1.08931	1.43175	1.29737	1.46805	1.57741	1.67611	1.86466	1.46292	0.932191	1.36988	2.154	1.50218	1.18634	1.62345	1.4036	2.08122	1.53161	0.163659	0.693733	0.880124	0.955153	-0.0661965
817						227.113	421.557	POS												1.05625	1.79437	2.9661	2.36863	1.65297	2.59194	2.18676	1.30549	1.99031	1.46077	2.96679	0.676945	1.04176	1.18854	0.982279	2.42437	2.41038	1.64398	0.818463	0.372458	0.690133	1.21067	0.275804
818						148.039	43.9471	POS												0.0381291	0.0718876	0.0682113	0.0499702	0.0428736	0.0599401	0.06697	0.0476172	0.0556999	0.0615055	0.0575858	0.0877357	0.0662012	0.0409124	0.0760438	0.0366337	0.0410113	0.0584537	0.0182729	0.731299	0.896722	0.952889	-0.0696194
819						285.082	228.87	POS												0.0221941	0.0191447	0.0176878	0.0325283	0.0301387	0.0192376	0.0327454	0.0281173	0.0252242	0.0128931	0.0207657	0.0410007	0.0212796	0.0153381	0.0103638	0.0161086	0.019381	0.0196413	1.01903	0.186386	0.527223	1.28424	0.36092
822						478.295	216.463	NEG												1.03467	0.762647	0.754361	0.873871	0.990265	0.854458	0.901471	1.01777	0.898689	0.547867	1.14532	0.62585	0.553829	0.43481	0.903151	0.87456	1.65422	0.84245	0.183639	0.71326	0.890246	1.06676	0.0932308
823						112.052	358.221	NEG												1.35999	1.40264	1.35563	1.68758	1.41369	1.45271	1.45146	1.38318	1.43836	0.779566	1.76548	0.870253	0.751136	1.10638	0.721379	1.56446	2.44228	1.25012	0.814379	0.424674	0.726297	1.15058	0.202362
824						135.031	173.132	NEG												83.9271	73.7286	68.5695	80.2299	104.162	79.1955	114.061	100.267	88.0176	62.0427	110.678	137.614	83.7947	50.8941	88.9146	64.5688	121.442	89.9937	0.159606	0.874914	0.956664	0.978042	-0.0320317
825						365.104	380.232	POS												0.13385	0.138605	0.14377	0.168796	0.133496	0.182194	0.146941	0.14005	0.148463	0.10847	0.142903	0.121685	0.0294338	0.0882031	0.0772786	0.158496	0.142294	0.108595	1.25679	0.0357758	0.303032	1.36712	0.451138
826						296.082	85.0675	NEG												0.758459	0.847394	0.90347	0.883264	0.829802	1.03601	0.98813	0.830305	0.884604	0.454909	1.16244	0.460888	0.52178	0.752145	0.323124	0.921435	1.17498	0.721462	1.17496	0.21839	0.558454	1.22613	0.294109
828						398.328	194.256	NEG												0.0347974	0.123437	0.0431445	0.00698997	0.0318491	0.0744575	0.0456947	0.0282776	0.048581	0.161608	0.0173768	0.0377079	0.241	0.0982278	0.0582077	0.00962304	0.00980174	0.0791941	0.00938164	0.364724	0.683839	0.613442	-0.705002
829						226.083	215.753	NEG												0.715784	1.06441	0.916978	1.00721	0.746379	1.01927	1.09519	1.03279	0.949752	0.461152	1.08655	0.861381	0.717697	0.826546	0.660444	0.957657	1.42361	0.874379	0.714284	0.523662	0.789457	1.0862	0.119292
830						716.52	163.917	POS												6.56051	4.38582	5.56924	6.90543	5.33894	6.71637	5.22896	6.55354	5.90735	2.46282	4.26285	1.72277	1.70319	3.34997	1.67189	6.06694	5.71015	3.36882	1.64305	0.00312976	0.196035	1.75354	0.810267
832						90.0546	373.291	POS												0.50686	0.695918	0.742082	0.78035	0.644391	1.30422	0.681121	0.626928	0.747733	0.408485	1.12442	0.543198	0.560946	0.477913	0.570831	0.579556	0.595324	0.607584	1.07316	0.240901	0.583473	1.23067	0.29944
833						76.0754	337.73	POS												0.434348	0.594227	0.696006	0.665368	0.530478	0.961034	3.6511	0.975341	1.06349	0.844652	0.457763	0.596746	0.502413	0.380819	0.786298	0.328413	0.37504	0.534018	1.40951	0.20568	0.547048	1.99148	0.993842
834						147.076	555.215	POS												0.465649	0.657145	0.904475	1.10216	0.378821	1.16396	0.75813	0.369184	0.724942	0.371128	0.517353	0.359102	0.635846	0.546337	0.187387	0.694296	0.478364	0.473727	1.38101	0.064053	0.361429	1.53029	0.61381
835						175.118	287.748	POS												0.0740449	0.0435903	0.0815879	0.105017	0.0739002	0.0805743	0.0772535	0.0752161	0.0763981	0.0324981	0.12917	0.101186	0.103672	0.0839747	0.102951	0.054366	0.081165	0.0861229	0.177077	0.444071	0.741612	0.887082	-0.172861
837						189.123	368.341	POS												0.011885	0.0323962	0.0125279	0.0175904	0.0130502	0.0291515	0.022329	0.0210035	0.0199917	0.0130421	0.0090943	0.012235	0.00798696	0.0214906	0.00831565	0.0192418	0.0132549	0.0130827	1.61401	0.0521564	0.335467	1.52811	0.611744
838						132.076	451.115	POS												0.821702	0.915667	2.84971	2.37837	1.10414	1.05858	0.726813	1.12592	1.37261	0.676465	1.30395	0.548998	0.645205	0.925052	0.473547	1.30408	1.06679	0.868011	1.02404	0.128121	0.456498	1.58133	0.661141
839						126.021	303.883	POS												27.5207	33.6187	33.3438	37.268	31.5737	43.105	35.3064	30.3663	34.0128	28.7195	34.3551	28.9464	33.6115	26.8663	26.8508	33.6332	32.154	30.6421	1.11776	0.115521	0.438441	1.11	0.150564
841						152.07	256.095	POS												0.0378074	0.0438871	0.0458247	0.0259109	0.0438245	0.0504571	0.0463883	0.0376913	0.0414739	0.0389083	0.0438274	0.0358526	0.0468517	0.035558	0.0432219	0.0304652	0.0398407	0.0393157	0.469092	0.521191	0.788485	1.05489	0.0770975
842						150.058	95.1577	POS												0.0272817	0.0404533	0.0406566	0.0384529	0.0237056	0.0318112	0.243087	0.0427143	0.0610203	0.00191318	0.0427741	0.0293953	0.019962	0.018684	0.0278637	0.039335	0.0418361	0.0277204	1.27961	0.248031	0.591032	2.20128	1.13834
844						134.047	276.74	NEG												0.965417	3.43881	2.69288	3.12419	2.56701	3.26915	1.9918	2.05895	2.51353	0.931296	4.07665	0.555929	0.915028	1.09282	0.481984	2.20713	2.1881	1.55612	1.26199	0.086082	0.394888	1.61526	0.691764
845						132.03	459.288	NEG												0.331551	0.229978	0.284587	0.198007	0.222592	0.253474	0.72219	0.384347	0.328341	0.745512	0.359101	0.628271	0.700267	0.296843	0.851458	0.216376	0.30627	0.513012	0.96667	0.101525	0.418443	0.640025	-0.643799
846						177.04	183.723	NEG												0.237353	0.194234	0.217712	0.301344	0.186474	0.129265	0.206744	0.214491	0.210952	0.19649	0.564188	0.213017	0.261422	0.171415	0.647245	0.356135	0.613012	0.377866	1.60368	0.0514469	0.333403	0.558273	-0.840957
847						199.17	34.2709	NEG												0.391637	0.671347	0.660481	0.487633	0.501574	0.612773	0.75519	0.855259	0.616987	0.655945	0.921193	0.797236	0.668134	0.881096	0.527233	0.504038	0.505522	0.682549	0.00142916	0.426806	0.72831	0.903944	-0.145695
848						136.061	203.694	POS												5.13946	7.80659	9.8745	10.1143	5.61946	14.6687	7.78168	4.23627	8.15512	3.88015	5.57467	1.7754	3.62206	5.87267	2.5976	7.95533	7.40965	4.83594	1.49507	0.0362905	0.303642	1.68636	0.753909
849						267.073	225.1	NEG												119.272	114.891	128.375	109.083	130.585	160.263	160.466	133.914	132.106	78.0786	200.15	96.7121	107.601	115.572	81.1446	117.781	194.227	123.908	0.69332	0.661563	0.863588	1.06616	0.0924252
850						162.112	360.773	POS												114.132	138.997	141.391	169.994	130.81	174.444	145.939	119.904	141.951	88.4471	150.891	96.684	98.7539	109.425	86.1939	145.14	143.691	114.903	1.40555	0.0447865	0.320149	1.2354	0.304977
851						266.089	204.759	NEG												0.0651084	0.063799	0.10057	0.073113	0.0293306	0.0997701	0.115456	0.0690549	0.0770253	0.246887	0.0991653	0.025227	0.0566919	0.046555	0.0507183	0.069468	0.075678	0.0837988	0.248098	0.803061	0.928628	0.919169	-0.121598
852						347.039	456.059	NEG												1.96275	3.45684	1.48122	5.51687	4.05653	1.65162	0.765768	0.28891	2.39756	0.557897	1.49407	0.165991	1.08767	0.558414	0.144603	2.83045	3.22986	1.25862	0.6618	0.155051	0.489394	1.90492	0.929728
853						110.027	350.431	POS												0.0630378	0.0992344	0.125477	0.171566	0.0814052	0.2132	0.116525	0.054341	0.115598	0.0649887	0.109644	0.107806	0.207597	0.0341877	0.0298477	0.114405	0.115906	0.0980479	0.49699	0.538331	0.799293	1.179	0.237562
854						239.115	423.103	NEG												0.393525	0.548001	0.603192	0.741335	0.538835	0.594312	0.642581	0.407261	0.55863	0.239541	1.08695	0.128858	0.0995183	0.466734	0.144791	0.664139	0.888776	0.464913	1.03262	0.521925	0.788853	1.20158	0.264932
855						145.062	384.692	NEG												30.2708	36.3656	35.5588	46.751	36.7089	40.8269	35.6958	26.7785	36.1195	10.7819	51.0184	17.1895	18.3896	28.3354	11.563	40.3439	55.3349	29.1196	1.02773	0.318944	0.653147	1.24039	0.310791
856						190.049	197.195	POS												0.00759447	0.00308971	0.0135396	0.0234904	0.00696374	0.00932106	0.276027	0.0336846	0.0467139	0.12139	0.0125164	0.221024	0.0484325	0.0119292	0.0805607	0.00619402	0.0104507	0.0640623	0.457721	0.688858	0.877307	0.729194	-0.455625
857						348.068	488.998	POS												0.0668805	0.246882	0.0922977	0.383786	0.0754187	0.227505	0.0912495	0.0642944	0.156039	0.0306538	0.110194	0.0373634	0.0852151	0.0812335	0.0382969	0.376045	0.333665	0.136583	0.462201	0.765742	0.911862	1.14245	0.192128
858						176.102	438.13	POS												0.101882	0.274239	0.136359	1.37493	0.22479	1.19068	0.13775	0.141257	0.447736	0.0555607	0.124912	0.0831496	0.0713091	0.0963155	0.0740594	0.272149	0.14116	0.114827	1.32154	0.114711	0.43747	3.89923	1.96319
859						132.076	357.122	POS												35.7017	50.4962	45.1423	59.4712	37.1339	69.2487	55.2706	37.3476	48.7265	26.1803	48.2285	23.2301	27.7741	31.4946	18.1025	48.7687	45.3771	33.6445	1.56083	0.0259118	0.277621	1.44828	0.534338
860						133.06	392.061	POS												0.463839	0.580196	0.791273	0.822935	0.464545	0.824319	0.608661	0.644585	0.650044	0.28369	0.612535	0.394848	0.507158	0.522942	0.345348	0.792938	0.633901	0.51167	1.26996	0.103523	0.421051	1.27044	0.345324
861						184.059	39.1675	POS												0.0401329	0.0394665	0.0598951	0.0485782	0.0393706	0.0343244	0.975433	0.0312055	0.158551	0.0177274	0.0580246	0.035716	0.0362971	0.0625021	0.0414168	0.0727581	0.0818518	0.0507867	0.890286	0.387367	0.700916	3.12189	1.64242
863						148.06	402.714	POS												10.2399	12.2719	14.4626	14.164	11.7373	18.2224	14.0524	13.014	13.5205	6.48929	9.177	10.9086	12.0978	10.8472	8.58724	16.2877	17.1848	11.4475	1.0687	0.202784	0.543839	1.1811	0.240126
864						268.103	306.276	POS												0.0243627	0.0357439	0.0461165	0.0275962	0.0178346	0.0594823	0.0195417	0.0228799	0.0316947	0.0343521	0.0372597	0.014389	0.0311085	0.0567378	0.019948	0.0480958	0.0264172	0.0335385	0.206734	0.800064	0.927915	0.945024	-0.0815769
865						158.082	209.762	NEG												0.0439719	0.0612252	0.036925	0.0467358	0.0620424	0.0340893	0.429057	0.0273832	0.0926788	0.0426039	0.0779172	0.0772528	0.0371934	0.0525906	0.0757718	0.0525935	0.0600319	0.0594944	0.361053	0.515949	0.785452	1.55777	0.639485
866						203.083	275.34	NEG												0.0949367	0.12105	0.108407	0.155589	0.0943022	0.124647	0.100677	0.0716805	0.108911	0.0325077	0.177816	0.0902362	0.106877	0.0583667	0.0545698	0.13844	0.22589	0.110588	0.240234	0.948304	0.982062	0.984838	-0.0220419
867						130.087	288.469	NEG												1.80786	1.84805	1.76774	2.50158	1.77542	2.29552	1.63781	1.35583	1.87373	1.40157	2.99686	2.43429	2.21371	1.5302	1.94357	1.72312	2.5531	2.09955	0.739373	0.348505	0.674312	0.892441	-0.164171
869						126.021	333.725	POS												0.021686	0.0283232	0.0229753	0.026062	0.0244378	0.0134117	0.0128307	0.0210496	0.021347	0.0199425	0.0244221	0.0228118	0.0259863	0.0182816	0.0168531	0.0275381	0.0159212	0.0214696	0.490832	0.961657	0.98651	0.994292	-0.00825886
870						134.047	29.2453	NEG												0.147341	0.18678	0.173629	0.096709	0.217686	0.188755	0.107155	0.167915	0.160746	0.0698204	0.295412	0.207481	0.411012	0.208631	0.19303	0.26983	0.293753	0.243621	1.0121	0.0564386	0.346501	0.65982	-0.599855
871						282.085	273.557	NEG												1.29447	1.13895	1.35842	0.609104	1.31058	1.67765	1.66576	1.49096	1.31824	1.26203	2.11662	1.18804	1.73318	1.42364	1.26722	1.01182	1.45459	1.43214	0.141353	0.520107	0.78809	0.920465	-0.119566
872						132.03	543.206	NEG												0.175377	0.18292	0.170395	0.202593	0.163507	0.180029	0.156723	0.167262	0.174851	0.219204	0.243201	0.191269	0.300623	0.137436	0.643009	0.160404	0.212354	0.263437	1.36674	0.165044	0.501107	0.663728	-0.591337
873						487.1	452.517	NEG												0.017336	0.0299118	0.0264367	0.0459773	0.0180273	0.0336102	0.0339487	0.0176493	0.0278622	0.00495278	0.058687	0.00663669	0.0162873	0.0179479	0.00707076	0.0476716	0.0561385	0.0269241	0.736648	0.918738	0.973406	1.03484	0.0494112
874						160.062	279.006	NEG												0.40693	0.435963	0.405059	0.466128	0.389888	0.461241	1.31067	0.366239	0.530264	0.527001	0.560132	0.734359	0.687216	0.306654	0.559471	0.398922	0.545859	0.539952	0.122562	0.938547	0.979096	0.982058	-0.0261195
875						220.117	282.38	POS												0.782101	1.52316	1.22971	1.5659	1.3444	1.51245	1.22683	1.29427	1.30985	0.256984	1.07831	0.535951	0.428562	1.03198	0.346009	1.69299	1.70936	0.885018	1.3556	0.0906835	0.401203	1.48003	0.565626
876						190.052	233.019	NEG												0.170972	0.365448	0.420017	0.192032	0.372545	0.40939	0.420355	0.445096	0.349482	0.486172	0.287227	0.443373	0.421427	0.451599	0.522547	0.257276	0.200888	0.383813	0.00315135	0.552596	0.806668	0.910551	-0.135188
877						166.086	337.5	POS												0.243897	0.423272	0.309365	0.305063	0.283751	0.431038	0.280901	0.307216	0.323063	0.0605257	0.378831	0.155412	0.146965	0.302199	0.116919	0.275235	0.283332	0.214927	1.52125	0.0326129	0.297811	1.50313	0.587967
878						134.044	434.692	POS												0.0749	0.140588	0.159602	0.14169	0.138725	0.180129	0.0804917	0.110662	0.128348	0.16811	0.144172	0.143959	0.212093	0.0845357	0.199967	0.0991729	0.042562	0.136822	0.0481131	0.733511	0.897986	0.938072	-0.0922294
879						132.101	276.979	POS												2.00312	2.34492	2.3059	3.26061	2.20169	3.3926	2.31313	1.72636	2.44354	1.78253	3.07206	3.18328	2.83273	1.77564	2.46687	2.02858	2.28794	2.4287	0.00888645	0.959229	0.985752	1.00611	0.00878803
880						256.094	236.486	NEG												0.0370552	0.0648809	0.055977	0.0612068	0.038172	0.0615157	0.0700407	0.0573715	0.0557775	0.0246202	0.0668572	0.0540751	0.055076	0.0455405	0.0395115	0.0448589	0.0675161	0.0497569	0.803918	0.377649	0.69333	1.121	0.164785
881						148.044	298.644	NEG												0.254598	0.313254	0.291677	0.414048	0.233562	0.303509	0.330211	0.222839	0.295462	0.119579	0.361641	0.263258	0.220348	0.202688	0.244048	0.206351	0.341869	0.244973	0.925218	0.173428	0.51105	1.2061	0.270353
882						282.083	314.175	NEG												0.00988527	0.0159008	0.00815236	0.0152403	0.0132088	0.016048	0.0125879	0.0129391	0.0129953	0.0105973	0.0210872	0.00937882	0.0177882	0.0147181	0.0232944	0.0244106	0.036997	0.0197839	1.30212	0.0720635	0.373784	0.656862	-0.606339
883			D	3-Hydroxy-2-methylpyridine	-7.97445	165.99	656.647	POS												0.0699907	0.0585777	0.130328	0.152032	0.132644	0.238108	0.0302989	0.162792	0.121846	0.0260864	0.176044	0.10942	0.101978	0.105726	0.0179902	0.138134	0.126364	0.100218	0.434113	0.487893	0.769938	1.21582	0.281927
886			D	2-Thiocytidine	-6.16042	270.144	611.235	POS												0.00134913	0.00153947	0.00167317	0.00219215	0.00169507	0.00241632	0.00161937	0.00143417	0.00173986	0.00160832	0.00223839	0.00103353	0.00219919	0.00162995	0.0013878	0.00223246	0.00139078	0.00171505	0.300555	0.907115	0.968827	1.01446	0.0207152
891			D	O-Acetylcarnitine	-6.56771	215.636	559.386	POS												0.00471814	0.0075102	0.00761033	0.00745813	0.00792803	0.0101431	0.0064904	0.00595868	0.00722712	3.1273e-05	0.00858663	9.91788e-05	3.42333e-05	0.00556595	3.15932e-05	0.00847483	0.0084969	0.00391507	1.54858	0.0689913	0.36864	1.84597	0.884382
892			D	N-Methylnicotinamide	-7.80085	151.625	558.487	POS												0.00429854	0.00574325	0.000976478	0.0089417	0.0044762	0.0130781	0.052101	0.00547694	0.0118865	0.00904514	0.00106074	0.00892406	0.0117252	0.00483186	0.00448736	0.00639029	0.0051352	0.00644998	0.495036	0.392794	0.704302	1.84288	0.88196
893			D	Cyclic guanosine monophosphate	-12.2035	358.251	553.93	POS												0.181283	0.226874	0.237218	0.312645	0.216668	0.318503	0.270674	0.23105	0.249365	0.0132216	0.266466	0.0360521	0.0162895	0.193061	0.0239898	0.228668	0.252539	0.128786	1.60856	0.0228556	0.27278	1.93627	0.953282
894			D	Rhein	-21.1221	291.21	550.644	POS												0.00270142	0.00559173	0.00587088	0.00912369	0.0047683	0.00775045	0.00736594	0.00469973	0.00598402	3.1273e-05	0.00730943	3.10671e-05	3.42333e-05	0.0040664	0.000273513	0.00511131	0.00774124	0.00307481	1.50073	0.0562455	0.346258	1.94614	0.960617
895			D	D-Mannosamine	-2.09948	189.134	536.492	POS												0.0137914	0.0267973	0.00884188	0.00847977	0.0137461	0.029994	0.0177238	0.0152711	0.0168307	0.00494378	0.0203585	0.00919662	0.00159259	0.00175286	0.00354367	0.020038	0.0202604	0.0102108	1.101	0.129889	0.457481	1.64832	0.720996
897			D	Camptothecin	-5.41438	363.103	519.76	POS												0.0282816	0.0983238	0.057119	0.0853929	0.0221653	0.0867275	0.0371023	0.0261975	0.0551637	0.00730269	0.0719492	0.0138254	0.0252625	0.0271113	0.00903657	0.0541261	0.0689725	0.0346983	1.07336	0.178409	0.517644	1.58981	0.668855
898			D	Tuberostemonine	23.0197	391.086	517.039	POS												0.00108949	0.00176561	0.00191019	0.00693495	0.00141267	0.00159505	0.000798548	0.000309053	0.00197695	0.00037441	0.00101849	3.10671e-05	0.000815678	0.000367899	3.15932e-05	0.00352067	0.00385009	0.00125124	0.805349	0.440187	0.738147	1.57999	0.659919
899			D	3-Amino-2-oxazolidinone	-9.87469	123.055	514.526	POS												0.126104	0.199659	0.180682	0.186587	0.17043	0.234156	0.152516	0.165886	0.177003	0.0739952	0.157089	0.0927685	0.101441	0.1522	0.0736265	0.162744	0.158303	0.121521	1.68693	0.00830397	0.230183	1.45656	0.542567
900			D	(-)-Gallocatechingallate	11.4275	479.99	512.974	POS												0.00384116	0.00415533	0.00411341	0.00499035	0.00476242	0.00242059	0.00422406	0.0044005	0.00411348	0.00286402	0.00532396	0.00269257	0.0032475	0.00498505	0.00224504	0.00524689	0.00512306	0.00396601	0.308531	0.789232	0.922729	1.03718	0.0526696
901			D	O-Benzyl-L-serine	-6.19479	206.102	511.992	POS												0.542072	0.593823	0.635232	0.755956	0.661526	0.818431	0.624375	0.676734	0.663519	0.468141	0.718864	0.513827	0.658286	0.600508	0.582624	0.708923	0.599361	0.606317	0.945025	0.215442	0.556187	1.09434	0.130065
902			D	Methyl (1S,4aS,8S,8aS)-3-hydroxy-1-methyl-8-[(2S,3R,4S,5S,6R)-3,4,5-trihydroxy-6-(hydroxymethyl)oxan-2-yl]oxy-1,3,4,4a,8,8a-hexahydropyrano[3,4-c]pyran-5-carboxylate	12.7938	428.035	506.905	POS												0.0595953	0.0905224	0.112235	0.0744081	0.0763247	0.109619	0.0932799	0.0908528	0.0883545	0.0297936	0.0906717	0.0557177	0.0429334	0.0705395	0.036805	0.0443006	0.0604907	0.0539065	1.9862	0.00261996	0.188696	1.63903	0.712844
903			D	Ellipticine	18.8396	258.937	500.419	POS												0.0133299	0.0186863	0.0168776	0.0185582	0.0157086	0.0202903	0.0126719	0.0143005	0.0163029	0.0117523	0.0187258	0.00727792	0.011706	0.0147889	0.00692865	0.0177241	0.0185342	0.0134297	0.972885	0.163432	0.499308	1.21394	0.2797
904			D	Estrone	-20.7953	280.919	499.825	POS												0.00359472	0.00385892	0.00301099	0.00533259	0.000535026	0.00336489	0.00219247	0.00381299	0.00321283	0.00325372	0.00454646	0.000592161	0.00249815	0.00366258	0.00116287	0.00451097	0.00404162	0.00303357	0.247746	0.808096	0.930339	1.05909	0.0828282
905			D	Mangiferin	17.333	442.016	498.481	POS												0.00522681	0.00600092	0.00635183	0.00939304	0.00628741	0.00850944	0.00524276	0.00579871	0.00660136	0.00316428	0.00768254	0.00216601	0.00269688	0.00594828	0.00196333	0.00758784	0.00674224	0.00474392	1.27099	0.0932764	0.405014	1.39154	0.476683
907			D	Spaglumic acid	-4.12685	316.943	492.753	POS												0.00753439	0.0107341	0.0090635	0.00994092	0.00891431	0.0116609	0.00603734	0.0063088	0.00877429	0.00458721	0.0119846	0.00214815	0.00583663	0.00828015	0.00252541	0.0105232	0.0107963	0.00708522	0.893844	0.291107	0.628814	1.23839	0.30847
909			D	(S)-10-Hydroxycamptothecin	6.19557	378.043	490.761	POS												0.0554203	0.136537	0.0770773	0.25701	0.0650654	0.133179	0.0478228	0.0420514	0.10177	0.0437054	0.0860507	0.013897	0.0479895	0.0624489	0.0160213	0.237045	0.160252	0.0834262	0.555164	0.6329	0.849358	1.21989	0.286747
911			D	Gentiopicroside	6.82598	421.981	488.397	POS												0.00546943	0.00929324	0.0085069	0.0033357	0.005776	0.00638089	0.0101419	0.00758818	0.00706153	0.00559002	0.00541507	0.00623997	0.00789361	0.00579512	0.00814139	0.00509789	0.00345237	0.00595318	0.962118	0.26684	0.610208	1.18618	0.246319
912			D	Butylamine	-12.478	86.096	488.279	POS												0.0484901	0.0718764	0.0599512	0.0618074	0.0513395	0.0719662	0.054287	0.0605071	0.0600281	0.0398606	0.0469011	0.0570979	0.0709481	0.0508385	0.0609683	0.0659279	0.0613882	0.0567413	0.459757	0.501417	0.777566	1.05793	0.0812382
913			D	Hydrocortisone	-10.5418	442.034	479.113	POS												0.00232813	0.00360359	0.00540574	0.00279919	0.00227419	0.00477336	0.00250958	0.00404051	0.00346679	0.00185595	0.00395449	0.00196009	0.00316926	0.00256693	0.0013773	0.00102	0.00339865	0.00241283	1.17108	0.0792769	0.383513	1.43681	0.522871
914			D	Sweroside	9.26558	438.841	478.051	POS												0.00669223	0.0148299	0.00759386	0.0126561	0.0058916	0.00757283	0.00913336	0.00723039	0.00895003	0.00403329	0.00692226	0.00598717	0.00618239	0.00697608	0.00476323	0.0120657	0.0069817	0.00673897	1.18156	0.137157	0.467389	1.3281	0.409363
915			D	Anabasine	-7.81232	174.087	469.03	POS												0.357376	0.411466	0.445481	0.64954	0.567612	0.591371	0.541628	0.371809	0.492035	0.21013	0.574548	0.439844	0.314692	0.314748	0.290456	0.41823	0.454987	0.377204	1.25692	0.0610061	0.355417	1.30443	0.383415
916			D	Yangonin	22.5173	270.059	466.781	POS												0.00677714	0.015588	0.00387023	0.0248705	0.0153066	0.00540294	0.00534114	0.00478375	0.0102425	0.00459586	0.00262373	0.00476831	0.00429633	0.00452607	0.00466854	0.0101933	0.0068737	0.00531823	0.694807	0.113815	0.436404	1.92593	0.945553
917			D	5-O-Methylvisamminol	19.5271	302.945	466.707	POS												0.0271954	0.0353162	0.0405627	0.0273927	0.0428358	0.0449345	0.0449175	0.0396571	0.0378515	0.032344	0.0426014	0.0371147	0.0318239	0.0442942	0.0289943	0.0280676	0.026439	0.0339599	1.24878	0.282704	0.622155	1.11459	0.156518
918			D	N-Methylflindersine	23.1512	252.143	464.875	POS												0.0163463	0.0247676	0.0202995	0.029837	0.0219512	0.0317588	0.0174476	0.0129969	0.0219256	0.0152969	0.0137752	0.0185533	0.0157294	0.0152896	0.0125628	0.0284897	0.0216608	0.0176697	0.852524	0.172608	0.509823	1.24086	0.311337
919			D	N4-Acetylcytidine	-12.27	295.992	459.217	POS												0.00270342	0.00507007	0.00360167	0.00500108	0.00323083	0.00524972	0.00250058	0.00271447	0.00375898	0.00152487	0.00424016	0.000491422	0.0026909	0.00313264	0.000350989	0.00476217	0.00518096	0.00279676	0.968238	0.238801	0.580918	1.34405	0.426583
920			D	Tectochrysin	21.3137	279.997	451.528	POS												0.00245861	0.00484189	0.00296512	3.82518e-05	0.00273144	0.00421548	0.00192241	0.000882541	0.00250697	0.0018129	0.00475637	0.000984586	0.0028504	3.12169e-05	0.00195026	3.47006e-05	0.00330227	0.00196534	0.195341	0.513336	0.784061	1.27559	0.351167
921			D	Galanthaminone	-18.7858	296.084	450.804	POS												0.00203301	0.00252692	0.0037792	0.00155295	0.00216622	0.00285792	0.00301757	0.002932	0.00260822	0.00135818	0.00286259	0.00190159	0.00218365	0.00209599	0.00230936	0.00123273	0.00253269	0.0020596	1.19812	0.101906	0.419021	1.26638	0.340706
922			D	Yangonin	22.9107	270.058	450.704	POS												0.00285409	0.00277421	0.00287436	0.00289573	0.00251011	0.0035174	0.00389604	0.00458649	0.00323855	0.00556452	0.00265778	0.0085052	0.0068884	0.003617	0.00676874	0.003105	0.00290975	0.00500205	1.12729	0.0634948	0.360982	0.647446	-0.627169
923			D	Hydroxygenkwanin	0.618444	311.003	446.88	POS												0.00357601	0.00544983	0.00335679	0.00567497	0.00021346	0.00588517	0.00332618	0.00413643	0.00395236	0.00188699	0.00517169	0.000880738	0.00279668	0.00407367	0.000907002	0.00560086	0.00503376	0.00329392	0.423368	0.497653	0.77502	1.19989	0.262906
926			D	3-Amino-2-oxazolidinone	-9.80844	123.055	438.038	POS												0.126101	0.351481	0.182166	0.226036	0.27133	0.445988	0.252503	0.175152	0.253845	0.131964	0.274903	0.151205	0.163952	0.262344	0.137909	0.218357	0.276852	0.202186	0.952035	0.248456	0.591594	1.2555	0.328265
927			D	Pseudolycorine	-18.1601	301.15	437.553	POS												0.00175871	0.00311535	0.00311109	0.00269817	0.00309021	0.00491235	0.00256911	0.00244537	0.00296254	0.000983513	0.00219189	0.00113568	0.000858532	0.00212631	0.000712493	0.00265206	0.00267488	0.00166692	1.72572	0.00995451	0.233098	1.77726	0.829651
928			D	Glycohyocholic acid	23.2206	486.06	436.558	POS												0.00175389	0.00286238	0.00149007	0.00305231	0.00181941	0.00295502	0.00149249	3.20119e-05	0.0019322	8.30383e-05	0.0027296	3.10671e-05	3.42333e-05	0.00187156	3.15932e-05	0.00256759	0.00371317	0.00138273	0.99652	0.408229	0.715953	1.39738	0.482722
929			D	Isatidine	23.1857	381.126	436.041	POS												0.0127536	0.0137085	0.0226597	0.00945256	0.0188491	0.0245848	0.0236976	0.0240094	0.0187144	0.0090051	0.00667578	0.00762331	0.0142129	0.0176984	0.0109526	0.00683309	0.00671691	0.00996477	1.99717	0.0041124	0.204884	1.87806	0.909242
931			D	DL-Tyrosine	-5.06322	191.066	431.543	POS												0.0181738	0.0177074	0.0172769	0.0220241	0.0144822	0.0229229	0.028065	0.0179601	0.0198265	0.0118932	0.0146733	0.0128607	0.0242731	0.0247147	0.013024	0.019077	0.0234238	0.0179925	0.936567	0.470646	0.75831	1.10194	0.140039
932			D	Oleuropein	-8.07678	559.095	427.724	POS												0.00766322	0.00901439	0.0064875	0.0170158	0.00656448	0.00895851	0.0108115	0.00772639	0.00928023	0.0029147	0.0192482	0.00932615	0.00644055	0.00761793	0.0066398	0.00811675	0.0189051	0.00990114	0.115396	0.802176	0.928217	0.937289	-0.0934348
933			D	Oxidopamine	-9.02455	178.008	427.374	POS												0.0109499	0.0112497	0.011849	0.0216507	0.0105434	0.0127641	0.0119134	0.0144156	0.013167	0.0282228	0.0112968	0.0252388	0.0261058	0.00810889	0.0239482	0.0164484	0.00555579	0.0181157	0.685888	0.179504	0.51892	0.726828	-0.460314
935			D	Tectochrysin	21.5933	279.997	424.792	POS												0.00236816	3.54553e-05	0.00314912	0.00483931	0.00252513	0.00443916	0.0022872	0.00263252	0.00278451	0.00153464	0.00322025	0.000224013	0.00176747	0.00282663	0.000368059	0.00380615	0.00301934	0.00209582	0.277643	0.343667	0.671636	1.3286	0.409909
936			D	Antirhine	-17.4734	355.09	423.455	POS												0.274895	0.317923	0.435062	0.406675	0.37671	0.519334	0.438471	0.30181	0.38386	0.175318	0.277538	0.172486	0.322341	0.298318	0.238528	0.38339	0.427951	0.286984	1.40368	0.0429328	0.31508	1.33757	0.419611
938			D	Guanosine	19.1469	293.042	420.326	POS												0.0195283	0.0217647	0.0332343	0.0283555	0.024765	0.0366153	0.0317007	0.022023	0.0272483	0.0133394	0.018104	0.0126774	0.0235836	0.0221508	0.0180724	0.0247593	0.0302516	0.0203673	1.44688	0.0399663	0.307215	1.33785	0.419912
939			D	Galanthaminone	18.9009	296.084	420.326	POS												0.00171044	0.00272622	0.00229077	0.00323381	0.00192974	0.00374233	0.00259878	0.00188747	0.00251494	0.00141732	0.00247132	0.00198192	0.00250521	0.0018556	0.00133038	0.00326635	0.0024429	0.00215888	0.887784	0.309801	0.64563	1.16493	0.220247
941			D	2-Piperidone	-9.00491	117.071	419.733	POS												0.0073722	0.00808544	0.00764179	0.00814424	0.00736639	0.00880288	0.00779956	0.00744517	0.00783221	0.00440947	0.00926557	0.00693213	0.0121159	0.00354764	0.0077622	0.00688207	0.00747177	0.00729835	0.315711	0.594919	0.830765	1.07315	0.101849
943			D	Acadesine	-7.73661	267.133	419.12	POS												0.00154768	0.000943948	0.000538624	0.00126558	0.0012824	0.000280583	0.00297218	0.00187125	0.00133778	0.00150822	0.00113185	0.00176734	0.00142045	0.000994933	0.00159727	0.00199418	0.00158266	0.00149961	0.804616	0.622584	0.843385	0.892084	-0.164749
944			D	Methyl (1S,4aS,8S,8aS)-3-hydroxy-1-methyl-8-[(2S,3R,4S,5S,6R)-3,4,5-trihydroxy-6-(hydroxymethyl)oxan-2-yl]oxy-1,3,4,4a,8,8a-hexahydropyrano[3,4-c]pyran-5-carboxylate	13.913	428.035	418.197	POS												0.0104739	0.0174199	0.0142014	0.0230691	0.0139726	0.0183518	0.0097903	0.0105341	0.0147266	0.0052208	0.0165557	0.002834	0.00891174	0.0125442	0.00308719	0.0190629	0.0188459	0.0108828	0.98833	0.209259	0.549443	1.3532	0.436379
945			D	2-Phenylglycine	-6.87708	164.081	418.082	POS												0.060465	0.0808731	0.0645389	0.0589167	0.0635769	0.211521	0.06628	0.141472	0.0934554	0.0318248	0.0833337	0.0790801	0.117832	0.108354	0.0422548	0.0535722	0.0551436	0.0714244	0.999722	0.340157	0.66972	1.30845	0.38786
946			D	3'-O-Methylbatatasin III	22.1548	270.1	417.596	POS												0.0149065	0.0379139	0.0124105	0.0270629	0.00438688	0.0148687	0.089114	0.0210522	0.0277144	0.0176879	0.00495927	0.0694291	0.0156925	0.0390068	0.053834	0.0305413	0.0388395	0.0337488	0.140357	0.62532	0.845349	0.821198	-0.284197
947			D	O-Acetylcarnitine	-7.22669	215.964	414.479	POS												0.00234798	0.00635817	0.00366441	0.00336555	0.00659381	0.00443699	0.00336179	0.00465974	0.00434856	0.00832719	0.00483127	0.00771174	0.00710045	0.0032117	0.00477283	0.00288967	0.00318344	0.00525354	0.757028	0.34948	0.674789	0.827739	-0.272752
948			D	Cannabidiol	7.43967	326.041	412.377	POS												0.00604951	0.00613872	0.00929169	0.00853872	0.00739988	0.0106942	0.00898544	0.00688761	0.00799823	0.00526783	0.00782064	0.00355351	0.00927021	0.00751149	0.0064321	0.00958202	0.00906365	0.00731268	0.702027	0.482183	0.765666	1.09375	0.12928
949			D	Pseudolycorine	17.9053	301.15	410.707	POS												0.0012324	3.54553e-05	0.00191219	0.00186398	3.36194e-05	0.00301006	0.00203692	0.000801995	0.00136583	0.000623569	3.59629e-05	0.00122537	0.00196471	3.12169e-05	0.000947577	0.00016942	0.00141719	0.000801877	0.309057	0.226419	0.566516	1.70329	0.768322
950			D	Oxidopamine	-6.20818	178.008	410.188	POS												0.0987301	0.109074	0.12661	0.104255	0.110859	0.126319	0.0930299	0.129718	0.112324	0.170132	0.100259	0.179185	0.207312	0.0678339	0.212808	0.0704136	0.072011	0.134994	0.543318	0.354722	0.677394	0.832068	-0.265227
951			D	Dihydrocapsaicin	18.0187	320.054	409.89	POS												0.0162631	0.0184873	0.0259028	0.0229373	0.0212966	0.0285823	0.0233036	0.0170146	0.0217235	0.0128832	0.0181884	0.0110734	0.0218654	0.0180101	0.0158676	0.0234342	0.0237778	0.0181375	1.09536	0.135873	0.465978	1.19771	0.260277
952			D	N-Acetylserine	-6.34258	161.055	409.587	POS												0.00321496	0.00509511	0.00609567	0.00240789	0.00285101	0.00611167	0.00514224	0.00423926	0.00439473	0.0080211	0.00454247	0.00947178	0.0170067	0.00267373	0.0146604	0.00300402	0.00484932	0.0080287	1.049	0.102395	0.41967	0.547377	-0.869392
953			D	Eupatoriochromene	-17.6851	229.979	406.981	POS												0.000118965	3.54553e-05	3.49515e-05	3.82518e-05	0.00239911	0.000400409	0.000413454	0.000512997	0.0004942	0.00615987	0.00166051	0.00262244	0.00337987	0.00289899	0.00379083	0.00322402	0.000418001	0.00301932	1.70524	0.00169613	0.169108	0.163679	-2.61106
954			D	Isorhamnetin	2.96832	328.056	405.019	POS												0.00596196	0.00332812	0.0194747	0.00600359	0.010391	0.0127436	0.0110604	0.00524194	0.00927566	0.00532875	0.00246786	0.00395757	0.011456	0.00269079	0.00620259	0.00739782	0.00949096	0.00612404	0.793033	0.169936	0.507236	1.51463	0.598966
955			D	Polydatin	1.54196	406.212	404.333	POS												2.98462e-05	0.0115407	0.010757	0.00188225	3.36194e-05	0.0139382	0.0130394	0.00729047	0.00731395	0.00974853	0.00110887	0.0308245	0.0238204	0.0164237	0.0730915	0.00244282	3.47332e-05	0.0196869	0.0299597	0.199895	0.542096	0.371514	-1.42851
956			D	8-Hydroxyguanosine	-12.5183	312.117	403.177	POS												2.98462e-05	0.00890589	0.00609007	3.82518e-05	0.00326941	0.000208612	0.00746234	0.00790724	0.00423896	0.0025011	3.59629e-05	0.00542495	0.00199812	0.00332365	0.00309879	3.47006e-05	3.47332e-05	0.0020565	0.576438	0.171017	0.507896	2.06125	1.04352
957			D	Solasodine	13.0111	435.121	397.38	POS												0.000494576	3.54553e-05	0.00367009	0.00604076	0.00218344	0.00423474	0.0026001	0.00271481	0.00274675	0.000384048	0.00402166	0.000992857	0.000871239	3.12169e-05	0.000910578	0.00459151	0.00547588	0.00215987	0.138462	0.577581	0.820944	1.27172	0.346777
958			D	Glycerophosphocholine	-10.8002	269.087	395.077	POS												0.0023163	0.00527293	0.0027451	0.00325588	0.00456086	0.00447397	0.00233852	0.00250697	0.00343382	0.00171597	0.0025674	0.00161498	0.00235582	0.00185316	0.00284121	0.00274356	0.0042412	0.00249166	0.801622	0.0862347	0.395237	1.37812	0.462704
959			D	7,12-Diketolithocholic acid	13.2041	426.112	390.796	POS												0.00129249	3.54553e-05	0.00330721	0.00655979	3.36194e-05	4.0706e-05	0.00087793	0.00125939	0.00167582	0.00245078	0.00556379	0.00220317	0.00313643	0.00151753	0.00220736	0.00151531	0.00464483	0.0029049	1.31104	0.217477	0.557844	0.576895	-0.793618
960			D	Gingerol	10.9885	305.043	390.553	POS												0.00207209	0.00147085	0.000674854	0.00174164	0.00211511	0.00188565	0.00147249	0.00139854	0.0016039	0.00187442	0.000836163	0.00179515	0.00252493	0.00134158	0.00188447	0.000965432	0.00200061	0.00165285	0.464193	0.8529	0.949082	0.970389	-0.0433644
961			D	N-Acetylserine	-6.17007	160.132	389.225	POS												8.11442	34.9288	24.1794	19.4729	13.9265	17.2522	23.776	28.0943	21.2181	1.05571	24.0676	8.77937	7.32725	7.24338	4.9589	15.1878	15.8494	10.5587	1.4554	0.0172349	0.257206	2.00954	1.00686
962			D	2'-Deoxyguanosine-5'-diphosphate	-5.69237	446.133	387.106	POS												0.0121153	0.0124493	0.0102536	0.00986709	0.0056703	0.0119849	0.0132412	0.0096753	0.0106571	0.0141294	0.0159672	0.00465711	0.00963171	0.00877143	0.0158471	0.0313591	0.0113313	0.0139618	0.355131	0.295331	0.632574	0.763306	-0.389666
964			D	Hydroxygenkwanin	15.4817	310.998	386.755	POS												0.00235661	0.000336828	0.000828881	0.00239781	0.00254553	0.000622775	0.00229316	0.0013469	0.00159106	0.00296995	0.00173377	0.0018598	0.00525587	0.00264879	0.00202336	0.00190194	0.00182952	0.00252787	1.24345	0.0981785	0.413671	0.629407	-0.667935
965			D	DL-Phenylalanine	-7.26155	176.127	384.697	POS												0.0263396	0.132107	0.0592401	0.0463063	0.0411476	0.0735267	0.0810447	0.0632152	0.0653659	0.0233576	0.0604735	0.0301387	0.031283	0.0356213	0.0240978	0.0372843	0.0367593	0.0348769	1.73406	0.0336129	0.299019	1.87419	0.906266
966			D	Ureidosuccinic acid	-11.9893	186.035	384.271	POS												0.0264825	0.033538	0.0364904	0.0422437	0.034092	0.0500456	0.0392832	0.0265672	0.0360928	0.0034028	0.0381286	0.0129085	0.0127785	0.0223469	0.00705131	0.0358805	0.0365418	0.0211299	1.52352	0.0203259	0.266174	1.70814	0.772429
967			D	(-)-Scopolamine	18.6495	316.129	383.322	POS												0.0145813	0.0163383	0.0206941	0.0228508	0.0171984	0.0185316	0.0227435	0.011222	0.01802	0.00195314	0.018377	0.0060914	0.0052884	0.0151229	0.00220351	0.017956	0.0175658	0.0105698	1.54798	0.024807	0.275902	1.70486	0.769655
968			D	Encecalin	-24.2663	245.077	381.857	POS												0.0384462	0.0518153	0.0559306	0.0619533	0.0468619	0.0623998	0.0480081	0.0380601	0.0504344	0.0481385	0.0561348	0.0192602	0.0157422	0.0423674	0.0153392	0.0514219	0.0408685	0.0361591	1.35453	0.0546521	0.341785	1.39479	0.48005
969			D	1-Aminopropan-2-ol	-10.3471	87.0549	380.884	POS												0.047172	0.0511806	0.0501078	0.0397111	0.0485139	0.0410304	0.0606497	0.0557198	0.0492607	0.0442954	0.0349364	0.0387257	0.0572927	0.0559644	0.0349951	0.0345919	0.0430544	0.042982	1.19833	0.146042	0.4793	1.14608	0.196703
970			D	Norgalanthamine	-20.7546	285.078	380.755	POS												0.0260372	0.0192668	0.0195558	0.0209578	0.00244598	0.0243705	0.0180968	0.0243506	0.0193852	0.0257651	0.0255935	0.0181716	0.0108164	0.0230966	0.0229255	0.0195041	0.0190735	0.0206183	0.147659	0.700741	0.883813	0.940194	-0.0889696
972			D	Norvaline	-9.28714	133.08	379.342	POS												0.192778	0.214758	0.194932	0.213206	0.188152	0.238348	0.174921	0.232388	0.206185	0.193748	0.225627	0.140125	0.116876	0.180927	0.115213	0.181465	0.208113	0.170262	1.23054	0.0488601	0.329019	1.21099	0.276188
973			D	Taurocholic acid	-5.45194	533.106	377.915	POS												0.0019112	0.00238457	0.00245897	0.001452	0.00240825	0.00398223	0.00237832	0.00321492	0.00252381	0.00156362	0.0013116	0.00178469	0.00133898	0.00266352	0.00108124	0.00278922	0.00239606	0.00186612	1.44697	0.089055	0.398014	1.35244	0.435564
975			D	N-Acetylserine	-6.5466	160.107	376.398	POS												0.0349707	0.0350546	0.0335768	0.025861	0.0339992	0.0392852	0.240352	0.032649	0.0594685	0.0127991	0.0331001	0.0187041	0.0126615	0.0219785	0.0144281	0.0306822	0.0325704	0.0221155	1.76812	0.193738	0.53643	2.689	1.42707
976			D	5-Hydroxyindole	-8.79907	149.046	376.387	POS												0.0243163	0.028267	0.030339	0.0231443	0.0181451	0.0323838	0.0301839	0.0229837	0.0262204	0.0212584	0.0217876	0.0332881	0.0273849	0.0192704	0.0353894	0.0206994	0.0228337	0.025239	0.438323	0.727227	0.895305	1.03888	0.0550338
977			D	Galactinol	4.31641	355.017	373.614	POS												0.0153107	0.0189202	0.0234355	0.0214007	0.0209018	0.0276676	0.0234121	0.0163817	0.0209288	0.0102705	0.0126454	0.00939331	0.0186072	0.0180209	0.0118354	0.0181219	0.0217422	0.0150796	1.58134	0.0169444	0.257206	1.38789	0.472892
979			D	Lupanine	-22.6444	261.109	371.469	POS												0.00699186	0.00684001	0.00805744	0.00934913	0.00967701	0.00848455	0.00568627	0.00785143	0.00786721	0.0147796	0.00711194	0.00913261	0.0103516	0.00810331	0.0125024	0.00820899	0.00584592	0.00950454	1.06038	0.173202	0.510794	0.827732	-0.272764
980			D	2-Piperidone	-9.63114	117.065	371.006	POS												2.43244	2.53884	2.9122	2.61522	2.53829	3.44187	2.929	2.97719	2.79813	2.31292	2.18635	2.94945	3.02028	2.7391	2.48656	3.12853	3.03661	2.73248	0.554679	0.711355	0.889548	1.02403	0.0342551
981			D	(-)-Isocorypalmine	15.1959	356.855	368.255	POS												0.00446837	0.00356873	0.00380688	0.00267197	0.00531854	0.00235338	0.00354938	0.00433135	0.00375857	0.0062713	0.00343871	0.00434797	0.00320709	0.00516169	0.00526216	0.00966429	0.00206459	0.00492722	0.550368	0.221817	0.562605	0.762818	-0.39059
982			D	Xanthoxylin	-7.17131	207.087	368.11	POS												0.00199981	0.0036527	0.00184385	0.00432565	0.000439759	0.00532552	0.00422439	0.000913028	0.00284059	0.00526614	0.00375251	0.00278477	0.00788203	0.00459218	0.00273269	0.00393383	0.00347422	0.0043023	0.77385	0.113005	0.435966	0.660249	-0.598917
983			D	Norvaline	-9.49901	133.08	367.509	POS												0.420545	0.618656	0.55547	0.639256	0.495305	0.730194	0.597761	0.442364	0.562444	0.401865	0.558767	0.325695	0.370447	0.452067	0.265758	0.53726	0.550243	0.432763	1.49005	0.0305312	0.292506	1.29966	0.378132
984			D	7-Methylguanosine	-4.22557	310.055	367.384	POS												0.00144945	0.00414027	0.000939108	0.00538254	0.00132513	0.00466689	0.00425933	0.0029949	0.0031447	0.000568825	0.00186389	0.000691506	0.000888533	0.000413467	0.00178103	0.00500705	0.00269105	0.00173817	1.04435	0.106308	0.425379	1.8092	0.855355
985			D	2-Phenylglycine	-7.89406	164.115	361.112	POS												0.596856	0.701054	0.739692	0.878864	0.655216	0.914695	0.718291	0.622124	0.728349	0.43121	0.562076	0.505375	0.401042	0.57928	0.442923	0.743635	0.714749	0.547536	1.68697	0.0101463	0.233098	1.33023	0.411676
986			D	Pterostilbene	20.6677	266.097	359.731	POS												0.0835992	0.0901406	0.133412	0.0928102	0.153396	0.0890569	0.0699126	0.114438	0.103346	0.0711724	0.121204	0.077151	0.0671134	0.115895	0.0709173	0.122082	0.153645	0.0998975	0.0902949	0.82341	0.936815	1.03452	0.0489569
987			D	Norvaline	-9.18517	133.079	357.124	POS												1.5764	2.16293	1.98352	2.54392	1.66235	3.0318	2.37425	1.67603	2.1264	1.16663	2.1488	1.07193	1.2666	1.33358	0.799359	2.21734	1.96273	1.49587	1.53214	0.0299485	0.290327	1.42151	0.507427
988			D	Solanidine	-16.1745	417.199	356.5	POS												0.266204	0.353948	0.341479	0.383046	0.319016	0.370775	0.318215	0.294016	0.330837	0.242454	0.346822	0.194648	0.235626	0.283579	0.159263	0.344919	0.363071	0.271298	1.22481	0.0686506	0.367828	1.21946	0.286246
990			D	(E)-Coniferin	-7.60386	422.049	355.851	POS												0.130551	0.112901	0.169589	0.0847149	0.297657	0.0442625	0.0469108	0.227175	0.13922	0.356434	0.14915	0.240874	0.227773	0.349095	0.328308	0.143898	0.214287	0.251227	1.71735	0.0218306	0.271751	0.554161	-0.851624
991			D	Yangonin	-20.3977	270.001	354.477	POS												0.372758	0.374285	0.442452	0.331352	0.778096	0.27864	0.21834	0.635854	0.428972	0.931925	0.456675	0.688999	0.841622	0.809704	1.11406	0.44516	0.504558	0.724088	1.76067	0.0168252	0.257206	0.592431	-0.755282
992			D	Pseudouridine	-0.564866	256.014	354.471	POS												0.118278	0.18878	0.169434	0.185748	0.169488	0.174954	0.106868	0.136108	0.156207	0.0464392	0.191149	0.120956	0.113404	0.0950385	0.0803887	0.139843	0.137241	0.115557	1.12462	0.050201	0.330089	1.35177	0.434852
993			D	Columbamine	14.2508	351.001	354.466	POS												1.42514	1.44335	1.63526	1.17913	3.43126	0.971335	0.751738	2.5098	1.66838	3.97005	1.71942	2.73536	3.37107	3.35092	4.81446	1.70016	1.95295	2.9518	1.73274	0.0242465	0.275463	0.565207	-0.823149
994			D	1-Kestose	20.3415	569.973	353.952	POS												0.0151773	0.0197127	0.0206136	0.0165494	0.027753	0.0151812	0.0104156	0.0190781	0.0180601	0.00942751	0.0226181	0.0162065	0.0157033	0.0144288	0.0138368	0.0157804	0.0162237	0.0155281	0.371882	0.271667	0.614196	1.16306	0.217923
995			D	O-Acetylcarnitine	-6.44567	216.021	353.856	POS												0.136356	0.224855	0.222776	0.223372	0.26603	0.1904	0.114563	0.18151	0.194983	0.0491074	0.257572	0.138913	0.155977	0.11653	0.0887578	0.176521	0.154936	0.142289	0.985485	0.0831356	0.391192	1.37033	0.454522
996			D	7-Acetylintermedine	24.9938	356.911	353.827	POS												0.05357	0.0633382	0.0588981	0.0623723	0.0776516	0.0592233	0.0563761	0.0833645	0.0643493	0.0862828	0.0673346	0.0810226	0.101949	0.073431	0.109805	0.0713811	0.0673846	0.0823238	1.70913	0.0191676	0.26231	0.781661	-0.355385
997			D	2-Phenylglycine	-6.99411	164.929	352.6	POS												0.00406394	0.00286565	0.00323555	0.00457984	0.00208102	0.00211517	0.00213516	0.00407554	0.00314398	0.000701982	0.00394401	0.00224207	0.00318569	0.00171144	0.00307745	0.00267319	0.00278981	0.0025407	0.535819	0.247249	0.590481	1.23745	0.307365
998			D	4-(Methylthio)benzoic acid	-3.86239	224.128	349.673	POS												0.134238	0.175194	0.177098	0.188693	0.151818	0.11673	0.192661	0.141731	0.15977	0.115978	0.156365	0.129981	0.135993	0.13426	0.122743	0.160302	0.168985	0.140576	0.932113	0.128188	0.456498	1.13654	0.184652
999			D	2-Phenylglycine	-6.86462	164.081	348.868	POS												0.0123122	0.0398506	0.0179441	0.0387256	0.0134444	0.0421523	0.0584228	0.0170748	0.0299908	0.0223384	0.0372857	0.0293356	0.0253871	0.0268432	0.0170822	0.0342318	0.0297226	0.0277783	0.30041	0.738803	0.900506	1.07965	0.110563
1000			D	Pseudotropine	-6.82147	155.129	346.733	POS												0.228551	0.282853	0.271311	0.294869	0.249847	0.32291	0.293162	0.25658	0.275011	0.242859	0.275066	0.230517	0.249905	0.238949	0.235276	0.265303	0.269822	0.250962	1.32531	0.0674325	0.36667	1.09583	0.132018
1001			D	N-Acetylserine	-6.38097	160.901	343.932	POS												0.105668	0.146565	0.128315	0.162029	0.117542	0.137733	0.154768	0.116984	0.1337	0.0884586	0.136821	0.109626	0.109256	0.0981951	0.0948468	0.148526	0.148193	0.11674	1.02039	0.149244	0.482789	1.14528	0.195702
1002			D	Abrine	10.454	274.048	343.817	POS												0.0184572	0.0146897	0.0214134	0.0178036	0.0283458	0.0228984	0.026562	0.0179801	0.0210188	0.0123848	0.013788	0.00913954	0.0206329	0.016833	0.0134076	0.0125439	0.0206728	0.0149253	1.48418	0.0153072	0.252076	1.40826	0.493917
1003			D	Cotinine	15.7668	186.112	341.49	POS												0.0309143	0.0434582	0.03748	0.0387394	0.0303877	0.0460009	0.0390272	0.0363027	0.0377888	0.0112584	0.0487739	0.0214284	0.0217466	0.0308912	0.0204	0.0368199	0.0372911	0.0285762	1.40298	0.0692901	0.368818	1.32239	0.403144
1004			D	Shikonin	-9.26523	297.129	341.457	POS												0.00494191	0.00175772	0.00386994	0.00409111	0.00687738	0.00819489	0.0182671	0.00963343	0.00720418	0.00292302	0.00675691	0.004027	0.00238403	0.0046034	0.00673715	0.00356318	0.00421841	0.00440164	1.10304	0.177772	0.516819	1.63671	0.710794
1005			D	Encecalin	-24.3304	245.106	340.898	POS												2.11538	2.58429	2.44634	3.6053	2.67395	3.66317	2.08555	1.99182	2.64573	1.14509	2.92338	0.396695	0.574543	1.78006	0.406067	2.86293	3.53478	1.70294	1.26115	0.0821353	0.389738	1.55362	0.635633
1006			D	Butylamine	-12.9666	86.1351	339.211	POS												0.188577	0.229097	0.221207	0.23589	0.214385	0.253774	0.195424	0.203641	0.217749	0.197298	0.232612	0.196833	0.217369	0.201603	0.202812	0.216562	0.223489	0.211072	0.356916	0.471822	0.759121	1.03163	0.0449324
1007			D	Guanosine	-6.23608	292.294	339.175	POS												0.00328951	0.00448711	0.0026294	0.00399853	0.00317573	0.00365899	0.00240477	0.00233683	0.00324761	0.00289052	0.00383501	0.00259649	0.0033714	0.00320366	0.00329745	0.00372176	0.00396328	0.00335995	0.614216	0.731142	0.896713	0.966566	-0.0490602
1008			D	N-Acetylserine	-6.94935	160.2	338.473	POS												0.226698	0.316557	0.38189	0.362503	0.277259	0.501803	1.98411	0.508773	0.569949	0.449347	0.241249	0.313509	0.267252	0.197123	0.438419	0.174303	0.190492	0.283962	1.4	0.210051	0.550451	2.00713	1.00514
1009			D	Sophocarpine	-23.4795	259.038	338.319	POS												0.0892433	0.0930508	0.14691	0.133162	0.123176	0.176852	0.0959454	0.100838	0.119897	0.0652616	0.0839199	0.0603673	0.11302	0.102854	0.0830194	0.123239	0.134266	0.0957433	1.04165	0.118748	0.443215	1.25228	0.324554
1010			D	Norvaline	-9.19308	132.905	338.207	POS												0.0126753	0.0149737	0.0192448	0.022676	0.0157084	0.0201032	0.0136107	0.0146812	0.0167092	0.0141814	0.0191837	0.0122765	0.0105485	0.0134895	0.0124139	0.018215	0.0169007	0.0146511	0.761195	0.236284	0.578574	1.14047	0.189627
1011			D	N-Methylnicotinamide	-8.56208	151.143	337.73	POS												0.0163997	0.0209236	0.0287463	0.0246422	0.0182188	0.0427836	1.03967	0.0600613	0.156431	0.0458445	0.0151487	0.0194874	0.0181057	0.0115188	0.038659	0.011434	0.0133201	0.0216898	1.30385	0.321607	0.655422	7.2122	2.85044
1012			D	2-Phenylglycine	-7.74341	164.081	335.478	POS												0.0343231	0.0218885	0.0331999	0.0208125	0.0202478	0.0540608	0.0186066	0.0378681	0.0301259	0.0143524	0.0200095	0.0196757	0.019299	0.0211516	0.0118537	0.0222187	0.0211651	0.0187157	1.59758	0.0343968	0.301014	1.60966	0.686755
1013			D	(E)-3-Hydroxy-5-methoxystilbene	-21.6572	282.839	335.45	POS												0.0216505	0.0138068	0.0171691	0.0101747	0.0311709	0.0280559	0.0130496	0.0241676	0.0199056	0.0308138	0.028687	0.0218222	0.014347	0.0153953	0.0296445	0.0187696	0.0170768	0.0220695	0.618003	0.55547	0.807931	0.901952	-0.148877
1014			D	all-trans-Retinoic acid	17.1754	311.204	335.137	POS												0.00151689	0.00233507	0.00176319	0.00122086	0.001164	0.00181773	0.00130161	0.00141368	0.00156663	0.00142633	0.000834816	0.00104621	0.00130533	0.00150101	0.00149936	0.0014819	0.00140523	0.00131252	0.970098	0.141568	0.474111	1.1936	0.25532
1015			D	Zearalenone	-17.8007	332.162	334.417	POS												0.00252267	0.00152378	0.00268835	0.0037773	0.00239071	0.00326861	0.00324008	0.00148273	0.00261178	9.22302e-05	0.00203759	3.10671e-05	3.42333e-05	0.00140577	9.81421e-05	0.00287902	0.00310995	0.001211	1.54724	0.0237426	0.274369	2.15671	1.10883
1016			D	Precocene II	-22.5174	233.137	333.989	POS												0.00149668	0.00302817	0.00291195	0.00316398	0.00240175	0.00271051	0.00261277	0.00228643	0.00257653	0.00206627	0.00217198	0.0017507	0.00168699	0.00209426	0.00169256	0.0041032	0.00313261	0.00233732	0.629423	0.511329	0.782682	1.10234	0.140572
1018			D	Pseudotropine	-8.38272	155.129	328.226	POS												0.375302	0.450528	0.706378	0.47692	0.417737	0.280148	0.428538	0.398888	0.441805	0.407372	0.442091	0.399051	0.445513	0.408179	0.408046	0.429045	0.402967	0.417783	0.120279	0.598685	0.832709	1.0575	0.0806552
1019			D	Norvaline	-9.57839	133.06	327.123	POS												0.00265003	0.00139744	0.00297662	0.0022431	0.00246631	0.00220499	0.00339586	0.00215989	0.00243678	0.0022457	0.00111202	0.00230955	0.00257407	0.00259252	0.00190608	0.00239638	0.00264615	0.00222281	0.610277	0.453751	0.74705	1.09626	0.13259
1021			D	Glycitein	19.7141	294.172	325.916	POS												0.00114354	0.00136797	0.00120346	0.00180938	0.00243206	0.00105499	0.00175274	0.00175276	0.00156461	0.00178061	0.00167799	0.00114007	0.0016809	0.00163444	0.00116692	0.00144009	0.00148677	0.00150097	0.0709135	0.734504	0.89855	1.0424	0.0599078
1022			D	N-Methylflindersine	22.5076	252.143	325.675	POS												0.00483766	0.00460968	0.00346964	0.00286027	0.0028315	0.00294103	0.00380351	0.00276748	0.0035151	0.00249595	0.00307074	0.00211235	0.00263744	0.00250293	0.00289361	0.00318613	0.00209513	0.00262429	1.57822	0.0163847	0.2567	1.33945	0.42164
1023			D	Estrone	21.0469	280.949	324.241	POS												0.00195812	0.00189285	0.00185519	0.00317725	0.00202784	0.00411993	0.00168149	0.00171115	0.00230298	0.00118682	0.0014842	0.00174229	0.00261955	0.00148345	0.00182449	0.0023978	0.00165097	0.00179869	0.893144	0.175594	0.514826	1.28036	0.35655
1024			D	N-Acetylserine	-6.43256	160.901	323.799	POS												0.16263	0.187262	0.191547	0.226284	0.183945	0.233182	0.194552	0.171072	0.193809	0.16544	0.209126	0.170147	0.177312	0.160843	0.170678	0.192918	0.189956	0.179552	0.885947	0.194264	0.536915	1.0794	0.110231
1025			D	p-Cresol glucuronide	3.03948	291.937	322.029	POS												0.0102328	0.0123944	0.017928	0.0207632	0.013717	0.0304963	0.0162375	0.0132839	0.0168817	0.00724675	0.0134466	0.00736298	0.00876518	0.0139576	0.00709078	0.0181592	0.0195407	0.0119462	1.33548	0.110053	0.431506	1.41314	0.498902
1026			D	DL-Phenylalanine	-6.63061	176.875	320.118	POS												8.32442	10.1656	9.92263	10.8082	9.09374	11.7007	9.95528	8.53341	9.813	7.85521	10.5934	8.33627	8.70053	7.5387	8.02939	9.25926	9.93984	8.78157	1.11695	0.0831075	0.391174	1.11745	0.160215
1027			D	Guanosine	-6.77721	292.88	319.238	POS												0.249432	0.328479	0.309265	0.343232	0.290746	0.346449	0.301776	0.254577	0.302994	0.24901	0.319558	0.243964	0.281404	0.242829	0.244777	0.309355	0.329604	0.277563	0.790294	0.192109	0.534578	1.09163	0.126477
1028			D	1-Kestose	20.4866	569.785	319.192	POS												0.0268452	0.0344686	0.0296545	0.0362076	0.0282091	0.0409003	0.0307813	0.0286797	0.0319683	0.0256476	0.0376009	0.0253271	0.0297103	0.027766	0.027348	0.0346826	0.0236494	0.0289665	1.07741	0.234102	0.575735	1.10363	0.142257
1029			D	Spinosin	-0.493318	630.82	319.139	POS												0.109685	0.199757	0.132943	0.186583	0.163362	0.234148	0.130146	0.124237	0.160108	0.0846423	0.199632	0.0917691	0.117548	0.0930539	0.080236	0.159606	0.152218	0.122338	1.05699	0.104433	0.42281	1.30873	0.388167
1031			D	Gossypol	-2.13398	536.007	317.434	POS												0.0878588	0.163317	0.131068	0.120668	0.129765	0.187673	0.141229	0.128113	0.136212	0.102034	0.12173	0.113558	0.135443	0.152165	0.096527	0.113962	0.109016	0.118054	1.30872	0.161273	0.496239	1.1538	0.206397
1032			D	Butylamine	-12.2851	86.9083	317.21	POS												0.116972	0.150324	0.135765	0.181031	0.147096	0.16093	0.137677	0.112659	0.142807	0.127219	0.16039	0.117157	0.133697	0.105996	0.123968	0.162933	0.160395	0.136469	0.151584	0.577449	0.820944	1.04644	0.0654868
1033			D	Tectochrysin	20.9644	280.113	316.904	POS												0.00676888	0.00464273	0.00877795	0.0100041	0.00496623	0.0104609	0.0108688	0.0108421	0.00841645	0.224971	0.00942104	0.157829	0.253359	0.0112383	0.161185	0.00827827	0.00556402	0.103981	1.46721	0.0388873	0.307041	0.0809424	-3.62696
1034			D	Altholactone	23.9877	242.157	312.554	POS												0.0151742	3.54553e-05	0.027063	0.0298269	0.0190035	0.0276577	3.51517e-05	0.0142635	0.0166324	1.14452	0.0221366	0.792615	0.98704	0.0526237	0.854394	0.00204998	0.00311219	0.482312	1.43645	0.0349894	0.301014	0.0344848	-4.8579
1035			D	Procyanidin B2	-20.948	600.467	310.453	POS												0.0106686	0.0110306	0.0219847	0.0142716	0.00509068	0.0175266	0.0096091	0.00867904	0.0123576	0.0117457	0.0117731	0.00968427	0.0101574	0.00856621	0.0108031	0.00912929	0.0119981	0.0104822	0.428311	0.365513	0.684512	1.17892	0.237465
1037			D	Dihydrocapsaicin	-4.94351	320.038	299.873	POS												0.000394193	0.00123061	0.000278042	0.00191478	0.00177841	9.98951e-05	3.51517e-05	3.20119e-05	0.000720387	7.54806e-05	0.0003902	3.10671e-05	0.000232113	0.000108541	3.15932e-05	0.00109198	0.000834319	0.000349412	0.0446377	0.259268	0.602713	2.06171	1.04384
1038			D	Yangonin	-20.405	270.059	299.8	POS												0.00123456	0.00651189	0.000887041	0.0156672	0.0024413	0.000932365	0.00137212	0.000382497	0.00367862	0.00024671	0.00113449	0.000433761	0.00145715	0.000351868	0.000208812	0.00346441	0.00348673	0.00134799	0.597144	0.257128	0.600729	2.72896	1.44835
1039			D	1,8-Diaminooctane	-6.8662	157.083	299.634	POS												0.00545262	0.018009	0.0107971	0.0102127	0.00432174	0.0093841	0.0238535	0.0169284	0.0123699	0.0140161	0.00817593	0.0282105	0.00516279	0.0151184	0.0208083	0.00882949	0.0063241	0.0133307	0.276805	0.797615	0.926823	0.927926	-0.107918
1040			D	Diosmetin	-15.4273	313.124	298.69	POS												0.0116874	0.0115764	0.0194907	0.0101715	0.0154585	0.0197932	0.0150717	0.0148658	0.0147644	0.0086385	0.0143203	0.0109768	0.0118259	0.0114392	0.015003	0.00947511	0.0109993	0.0115848	1.44756	0.0491515	0.329019	1.27447	0.349896
1041			D	DL-Tryptophan	-6.57318	216.142	298.228	POS												0.00261847	0.00252361	0.00323757	0.00462208	0.00286291	0.00318207	0.00263949	0.00263103	0.00303966	0.0308926	0.00445914	0.0180048	0.0443321	0.00300555	0.0231413	0.00319181	0.00435521	0.0164228	1.77161	0.0445495	0.319627	0.185087	-2.43372
1043			D	5-Hydroxy-D-lysine	-7.35158	172.107	294.425	POS												0.00544154	0.0052602	0.00663446	0.00761203	0.00612014	0.00967183	0.00562125	0.00615989	0.00656517	0.0178605	0.00881099	0.00677404	0.00755024	0.0057738	0.00628521	0.0095224	0.0092077	0.00897311	1.23394	0.13255	0.461091	0.731649	-0.450776
1044			D	Acetylleucine	-7.49505	184.065	288.639	POS												0.0112121	0.0112071	0.0132563	0.0122563	0.0167559	0.0121852	0.0155114	0.0188743	0.0139073	0.0136792	0.0134868	0.0232795	0.0109621	0.0108707	0.0176246	0.00717408	0.00887161	0.0132436	0.392578	0.754693	0.906562	1.05012	0.0705532
1045			D	Denudatine	2.53895	359.124	288.087	POS												0.0120955	0.0138812	0.0153682	0.0155076	0.0187468	0.0204527	0.012208	0.0128312	0.0151364	0.0202183	0.0172843	0.0193359	0.0254734	0.0138906	0.01946	0.013694	0.0109934	0.0175437	0.802363	0.2387	0.580918	0.862781	-0.212934
1046			D	N4-Acetylcytidine	-3.00968	295.226	287.996	POS												0.000930125	0.00204207	0.00124201	0.00155856	0.00153318	0.000674811	0.000690973	0.00107077	0.00121781	0.000637811	0.00030068	0.000745026	0.00109563	0.00113591	0.000592255	0.000698191	0.000651416	0.000732115	1.16013	0.0247795	0.275853	1.66342	0.73415
1047			D	3-Guanidinopropionic acid	-6.78391	145.097	287.49	POS												0.0298841	0.0330843	0.0417803	0.0689641	0.0355458	0.0369003	0.0354111	0.0282226	0.0387241	0.0244627	0.0347888	0.0183987	0.0191112	0.0341373	0.0151168	0.0371632	0.0336015	0.0270975	1.36878	0.0539747	0.340217	1.42906	0.51507
1048			D	Dehydrocholic acid	-1.89903	422.194	287.404	POS												0.00107694	0.00127889	0.00151758	0.00209946	0.00197053	0.00418773	0.00184784	0.00139923	0.00192228	0.00322841	0.00235986	0.00297762	0.00339468	0.00163342	0.00183121	0.00101188	0.00193384	0.00229637	0.584274	0.427169	0.728646	0.837094	-0.256538
1049			D	Tectochrysin	21.1294	280.055	283.041	POS												0.0032751	0.00490531	0.00428041	0.00670924	0.00535065	0.00410128	0.00347713	0.00406543	0.00452057	0.00227593	0.00473109	0.00251779	0.00285449	0.0032623	0.00215338	0.00468157	0.00510967	0.00344828	0.982573	0.0864686	0.395498	1.31096	0.390628
1050			D	O-Acetylcarnitine	-6.12147	215.149	282.462	POS												0.00116074	0.00614343	0.0042011	0.00317949	0.00541387	0.00485341	0.00316046	0.00344201	0.00394431	0.0098232	0.00356528	0.0103862	0.0127383	0.00495708	0.0184733	0.00254939	0.0026899	0.00814784	1.10255	0.0790759	0.38319	0.484093	-1.04664
1051			D	Guanosine	-6.69278	292.197	282.403	POS												0.00196099	0.000228938	0.00315438	0.00637526	0.00244116	0.00171065	0.0024763	0.00318236	0.00269125	0.000483681	0.00255257	0.00302061	0.00473841	0.00336735	0.00501299	0.000858187	0.00345195	0.00293572	0.210511	0.777151	0.917392	0.916728	-0.125435
1052			D	Syringol	-6.76601	182.074	282.389	POS												0.153326	0.148691	0.164498	0.205026	0.14582	0.231084	0.15979	0.147676	0.169489	0.363856	0.220256	0.119675	0.137471	0.148482	0.108955	0.155043	0.159317	0.176632	0.0754095	0.824463	0.937552	0.95956	-0.0595548
1053			D	DL-Phenylalanine	-6.92138	176.139	281.195	POS												2.21127	2.88065	2.72628	2.74648	2.33972	3.06119	2.63251	2.44976	2.63098	1.94612	2.69107	2.13348	2.24543	2.22804	2.12166	2.63249	2.75561	2.34424	1.26577	0.0716082	0.373139	1.12232	0.166483
1055			D	Butylamine	-12.3083	86.0961	277.048	POS												0.362142	0.436978	0.43557	0.597772	0.395836	0.603797	0.426295	0.3208	0.447399	0.333095	0.559101	0.592057	0.520161	0.325619	0.466023	0.368684	0.422039	0.448348	0.0363386	0.985511	0.995041	0.997884	-0.0030562
1056			D	Nicotinamide N-oxide	-10.1614	153.059	272.864	POS												0.0100058	0.012595	0.0150232	0.00142146	0.00818412	0.0169769	0.0167757	0.0146776	0.0119575	0.0136787	0.0169619	0.00994402	0.0154446	0.010088	0.0122672	0.00656716	0.00830155	0.0116566	0.0777407	0.895669	0.964914	1.02581	0.0367586
1057			D	O-Benzyl-L-serine	-5.95591	206.101	272.851	POS												0.00489912	0.011257	0.00891683	0.00776403	0.00426918	0.00861294	0.00805532	0.00485339	0.00732848	0.00694201	0.00989679	0.00739751	0.00793082	0.00520021	0.0032864	0.00920164	0.0101947	0.00750626	0.0560425	0.884711	0.960247	0.976316	-0.0345793
1058			D	Pterostilbene	-22.5462	266.088	271.46	POS												0.0445384	0.164609	0.0761585	0.115835	0.0544792	0.10177	0.0898938	0.0769337	0.0905272	0.0754879	0.0624774	0.066667	0.0505493	0.0426573	0.0464016	0.105623	0.071294	0.0651447	0.988016	0.116948	0.440519	1.38963	0.474705
1060			D	Isofebrifugine	-17.3471	314.18	269.011	POS												0.00134864	0.000783479	0.00103062	0.00137516	0.00177477	0.00073719	0.000581233	0.00172236	0.00116918	0.00071142	0.005279	0.0095161	0.000891925	0.0008659	0.00223781	0.00275334	0.00416572	0.00330265	1.39416	0.0855687	0.39458	0.354013	-1.49813
1061			D	Norvaline	-9.67426	132.998	265.429	POS												0.00294392	0.00333922	0.00184648	0.0014657	0.00272484	0.000733496	0.00185496	0.00264245	0.00219388	0.00401222	0.00394127	0.00520948	0.00479594	0.00213534	0.00634961	0.00107625	0.0019358	0.00368199	1.30975	0.0552112	0.342894	0.595842	-0.746999
1062			D	3-Methoxytyrosine	-6.47211	224.088	264.837	POS												0.0895771	0.164118	0.12124	0.225175	0.106014	0.175067	0.0925433	0.107663	0.135175	0.101105	0.137409	0.0457606	0.104959	0.101055	0.0554663	0.192091	0.156399	0.11178	0.619977	0.352459	0.675665	1.20929	0.274158
1063			D	Propionylcarnitine	-5.5711	231.09	264.257	POS												0.577249	0.579678	0.633081	0.726789	0.524944	0.915588	0.597206	0.610918	0.645682	1.4162	0.869953	0.513911	0.531243	0.573071	0.465312	0.640016	0.594362	0.700509	0.10034	0.656713	0.861064	0.921732	-0.11758
1064			D	DL-Phenylalanine	-7.4173	176.139	260.494	POS												0.0986609	0.0522078	0.0475014	0.0414556	0.0470626	0.0505462	0.050218	0.046066	0.0542148	0.0407842	0.0460233	0.044546	0.0443263	0.0417971	0.0472839	0.0390632	0.0447716	0.0435744	0.980665	0.145376	0.478458	1.24419	0.315205
1065			D	Nicotiflorin	6.52257	614.329	259.138	POS												0.00844074	0.00563538	0.00761067	0.00780926	0.0104401	0.00857699	0.00702748	0.00943149	0.00812151	0.00102165	0.00945734	0.00157972	0.00110367	0.00306024	0.0029806	0.00584408	0.00728274	0.00404126	1.55697	0.00496642	0.208923	2.00965	1.00694
1067			D	N4-Acetylcytidine	-0.158703	296.03	257.342	POS												0.0089638	0.0112108	0.0146153	0.0105311	0.0125215	0.0189822	0.0186926	0.0125056	0.0135029	0.00779042	0.0122824	0.00795131	0.00941283	0.0105848	0.00906162	0.00837908	0.0105347	0.00949964	1.92769	0.0187396	0.261312	1.42141	0.507321
1068			D	DL-Phenylalanine	-7.73495	176.146	255.811	POS												0.0121395	0.0110355	0.0152792	0.00864235	0.0137137	0.015457	0.0154344	0.0157992	0.0134376	0.0151402	0.0113527	0.0141568	0.0150707	0.0146952	0.0153075	0.00884719	0.00771673	0.0127859	0.675257	0.654075	0.860083	1.05097	0.0717276
1070			D	O-Benzyl-L-serine	-6.75472	206.128	254.882	POS												0.015565	0.0218792	0.0225225	0.0212168	0.0193335	0.0234649	0.0195025	0.019137	0.0203277	0.0278323	0.0226041	0.0223306	0.0309799	0.0215814	0.0267579	0.019245	0.0228074	0.0242673	1.40586	0.0298343	0.290269	0.837657	-0.255569
1071			D	Norvaline	-9.25785	133.043	254.653	POS												0.00496194	0.00559526	0.0060848	0.00483088	0.00258879	0.00427371	0.00739413	0.00530678	0.00512954	0.00429086	0.00427388	0.00675873	0.00509366	0.00255467	0.00603516	0.0048065	0.00564478	0.00493228	0.13194	0.773006	0.916094	1.03999	0.0565738
1072			D	��-Alanine	-9.54122	107.049	254.571	POS												0.00431882	0.00504751	0.00700954	0.00376157	0.00530514	0.00401246	0.0113063	0.00576694	0.00581604	0.00648232	0.00561684	0.0155156	0.0128939	0.00429756	0.0122459	0.00329843	0.00405558	0.00805077	0.505723	0.256622	0.600408	0.72242	-0.46909
1074			D	Tectochrysin	21.5169	280.153	250.079	POS												0.00198231	0.00637257	0.00327953	0.00410437	0.00132077	0.00379756	0.0103249	0.00189872	0.0041351	0.00109016	0.0275046	0.00156349	0.000517159	0.010064	0.00250019	0.00158867	0.00116046	0.00574859	0.940094	0.652527	0.859188	0.719324	-0.475287
1075			D	Norgalanthamine	-18.6311	285.082	249.979	POS												0.01275	0.0307511	0.0284869	0.0354	0.0303193	0.0348507	0.0403612	0.0350356	0.0309944	0.0222018	0.0322151	0.0320278	0.0282777	0.0143472	0.0431551	0.0285595	0.0280721	0.028607	0.227265	0.5732	0.819011	1.08345	0.115635
1076			D	Isatidine	23.0639	381.134	249.205	POS												0.00820172	0.0139101	0.0103188	0.0133798	0.0207942	0.0116396	0.011571	0.0031705	0.0116232	0.00291529	0.00794889	0.00154224	0.00716019	0.00452131	0.00182878	0.00794392	0.00714512	0.00512572	1.44489	0.00637607	0.225676	2.26763	1.18118
1077			D	(E)-Coniferin	-9.16605	422.152	249.07	POS												0.00224948	0.00341476	0.00326199	0.00346921	0.00226701	0.0037319	0.00260873	0.00234532	0.00291855	0.00179206	0.00337942	0.00096732	0.00220116	0.00277716	0.00144924	0.00590691	0.00436905	0.00285529	0.528231	0.921148	0.974336	1.02215	0.0316135
1078			D	Encecalin	-24.5541	245.095	249.057	POS												0.123285	0.124841	0.174117	0.132158	0.15619	0.200815	0.198238	0.184464	0.161763	0.105585	0.128547	0.186212	0.177627	0.12896	0.181558	0.130849	0.135015	0.146794	0.863804	0.355286	0.677471	1.10197	0.140091
1079			D	Antirhine	-18.1654	355.135	249.03	POS												0.612848	0.806397	0.982998	0.748626	0.853264	1.26219	1.15107	0.847378	0.908096	0.417642	0.974399	0.530152	0.955952	0.641195	0.686904	0.751469	0.80485	0.72032	1.33628	0.087014	0.396098	1.26068	0.334206
1080			D	Dopamine 3-O-sulfate	-16.6194	246.097	248.614	POS												0.0104262	0.0108415	0.0147141	0.00932495	0.0133043	0.0180622	0.0161566	0.0153504	0.0135225	0.00881827	0.0101973	0.0153586	0.0141527	0.0117334	0.015774	0.0115026	0.0109646	0.0123127	0.858227	0.404401	0.712034	1.09826	0.13522
1081			D	Precocene II	12.0465	233.148	248.293	POS												0.00397708	0.0044553	0.00215151	0.0178813	0.00187186	0.00379233	0.0020482	0.00229462	0.00480903	0.00906457	0.00816604	0.00426117	0.0112366	0.00290651	0.00525608	0.024977	0.0301497	0.0120022	1.66143	0.0963902	0.411529	0.400678	-1.31948
1082			D	Acetylleucine	-6.77966	184.073	247.896	POS												0.0137342	0.0142411	0.00845792	0.0166393	0.00827044	0.00890409	0.00729412	0.00459037	0.0102664	0.0159828	0.0198765	0.00592311	0.0171048	0.0140849	0.0124527	0.0207144	0.0182834	0.0155528	1.37164	0.0326559	0.297841	0.660101	-0.599241
1084			D	Spiramine A	12.7368	420.137	243.427	POS												0.00463041	0.00629064	0.00776846	0.00467735	0.00611129	0.0095534	0.0094103	0.00648825	0.00686626	0.00501598	0.00719334	0.00116859	0.00405341	0.00764336	0.00208184	0.00342408	0.00538496	0.00449569	1.50699	0.0405864	0.308101	1.5273	0.610981
1085			D	N4-Acetylcytidine	7.83444	296.03	242.224	POS												0.00591132	0.0047715	0.00779487	0.00512637	0.00650976	0.00684869	0.00920177	0.00582923	0.00649919	0.00778253	0.00583678	0.00691382	0.00918023	0.00623242	0.0089405	0.00256902	0.00527752	0.0065916	0.1936	0.921177	0.974336	0.98598	-0.0203696
1086			D	(S)-10-Hydroxycamptothecin	-24.9909	377.163	241.857	POS												0.00138458	0.000481056	0.00163573	0.000415618	0.000859796	0.0015216	0.001276	0.0025082	0.00126032	0.00698933	0.000931021	3.10671e-05	0.00343684	0.00163474	0.00161054	0.000852811	0.000738466	0.0020281	0.0762024	0.380199	0.694951	0.621429	-0.686338
1087			D	Antirhine	-18.2433	355.101	239.832	POS												0.0054644	0.00413305	0.00738227	0.00801953	0.00623644	0.00884267	0.00605076	0.00627501	0.00655052	0.00150016	0.00650551	0.0028016	0.00305073	0.00280478	0.00359536	0.00357208	0.00603153	0.00373272	1.60436	0.00335166	0.199305	1.75489	0.811382
1088			D	Glycitein	-6.35788	294.169	239.08	POS												0.0125023	0.00159419	0.00295579	0.00185407	0.00782068	0.00526505	0.0141683	0.0164218	0.00782278	0.00772825	0.00250864	0.00277099	0.00317849	0.00270437	0.00516868	0.00309	0.00291617	0.0037582	0.870096	0.0964987	0.411529	2.08152	1.05764
1089			D	N-Acetylserine	-8.54345	160.133	236.781	POS												0.0565341	0.0543918	0.0532731	0.0679928	0.050457	0.0652741	0.320554	0.0570078	0.0906856	0.0320178	0.0564726	0.0452606	0.0322635	0.037938	0.0463837	0.0476725	0.0512031	0.0436515	1.62152	0.197013	0.539684	2.07749	1.05484
1090			D	4-(Trimethylammonio)butanoate	-7.01422	158.153	236.408	POS												0.0021783	0.00153443	0.00173165	0.00386899	0.0042773	4.0706e-05	3.51517e-05	0.00180586	0.00193405	0.00277449	3.59629e-05	0.00420371	0.00135743	0.000623421	0.0143705	0.00183565	0.00119656	0.00329972	0.899212	0.452461	0.746808	0.586125	-0.77072
1091			D	D-Serine	-9.67097	126.066	236.376	POS												0.058297	0.0895298	0.086421	0.0760742	0.0675379	0.103509	0.0985207	0.0836544	0.082943	0.0470293	0.0826311	0.0866218	0.0881938	0.0726311	0.0814306	0.0721674	0.0735575	0.0755328	0.983371	0.313912	0.649598	1.09811	0.135017
1092			D	Myricitrin	16.0076	485.197	236.237	POS												0.00133045	0.00201587	0.0036581	0.00146936	0.000748696	0.00316194	0.00292511	0.00306556	0.00229688	0.000307023	0.00140971	0.00317751	0.00211166	0.00204625	0.00226622	0.00114114	0.00196786	0.00180342	0.930577	0.319459	0.653446	1.27363	0.348941
1095			D	Cucurbitacin B	-10.4733	577.123	230.011	POS												0.00955306	0.00954167	0.00766538	0.00928111	0.00758747	0.00995487	0.0106548	0.0112002	0.00942981	0.00805092	0.00611871	0.00705598	0.00908689	0.00898232	0.00868686	0.00580168	0.00943419	0.00790219	1.22253	0.039435	0.307041	1.19332	0.254976
1096			D	5-Hydroxy-D-lysine	-7.95666	172.096	229.461	POS												0.00217548	0.00298992	0.00194927	0.00282125	0.00218244	0.00253771	0.00355343	0.00322806	0.00267969	0.00259992	0.0029746	0.00341234	0.00327425	0.0025912	0.00279429	0.00446168	0.00450382	0.00332651	1.10619	0.0762995	0.379593	0.805557	-0.311942
1097			D	Cyclic guanosine monophosphate	-5.93548	358.257	228.951	POS												0.28977	1.16999	0.501066	0.391887	0.236228	1.13154	0.772451	0.459801	0.619091	0.25866	0.967568	0.299624	0.46806	1.02341	0.197982	0.198085	0.21962	0.454126	1.27479	0.369409	0.687521	1.36326	0.447058
1098			D	Nicotinamide N-oxide	-10.1866	153.04	228.843	POS												0.00411145	0.003436	0.00290221	0.00724727	0.0072504	0.00237246	0.00425978	0.00543597	0.00462694	0.00164249	0.00378662	0.00966454	0.00313195	0.00274663	0.00165368	0.0035727	0.00208933	0.00353599	0.82809	0.352019	0.675604	1.30853	0.387944
1100			D	Polydatin	-8.47786	406.147	226.036	POS												0.0518848	0.0853979	0.0772533	0.118564	0.0749049	0.112143	0.0611322	0.0544855	0.0794707	0.031608	0.0845361	0.00991279	0.0407376	0.0595165	0.0149366	0.110227	0.111291	0.0578457	1.02107	0.219008	0.558976	1.37384	0.458214
1101			D	Norvaline	-9.49723	133.049	225.423	POS												0.008727	0.0135265	0.00979124	0.00885561	0.0100491	0.0104727	0.0121822	0.0143134	0.0109897	0.0083804	0.0152794	0.00968658	0.0134338	0.00912291	0.00654398	0.00728196	0.0131116	0.0103551	0.416755	0.645947	0.855779	1.06129	0.0858157
1102			D	2-Phenylglycine	-4.36471	164.081	224.515	POS												0.0154834	0.0187336	0.0214406	0.021291	0.0163003	0.01454	0.0220264	0.0179885	0.0184755	0.0178271	0.0168177	0.0487192	0.0236702	0.00850267	0.0240937	0.018057	0.0166857	0.0217967	0.438807	0.465541	0.754408	0.847628	-0.238498
1103			D	N-Acetylserine	-6.39857	160.107	224.278	POS												0.091769	0.0594861	0.0809625	0.0716982	0.0675248	0.0874392	0.199987	0.102278	0.095143	0.0192409	0.0797467	0.0263842	0.00963742	0.0514195	0.0297501	0.0634241	0.0563614	0.0419955	1.90364	0.0103104	0.233098	2.26555	1.17986
1104			D	7-Methylguanine	-8.41293	176.127	221.593	POS												0.0146528	0.0226163	0.0212886	0.0212001	0.0200788	0.0279109	0.0325574	0.0211772	0.0226853	0.00927196	0.0211266	0.00903639	0.00738105	0.019503	0.00628018	0.0165129	0.0164869	0.0131999	1.95406	0.00449947	0.204884	1.7186	0.781231
1105			D	Yohimbine	-1.276	365.134	219.542	POS												0.00274002	0.00394115	0.00415228	0.00429715	0.00568257	0.0049664	0.00383962	0.00431554	0.00424184	0.00582536	0.00398459	0.00657187	0.00566442	0.00331617	0.00680934	0.00506524	0.00427619	0.00518915	1.21222	0.0990596	0.414627	0.817445	-0.290806
1106			D	(S)-beta-Aminoisobutyric acid	-9.2093	124.21	213.571	POS												0.00346454	0.00387217	0.00648149	0.00894591	0.00571232	0.00637918	0.00587681	0.00717224	0.00598808	0.00504811	0.00711721	0.00616701	0.00799654	0.00620493	0.00796616	0.00807692	0.00897879	0.00719446	1.01003	0.140201	0.471847	0.832319	-0.264792
1107			D	20-Hydroxyecdysone	-15.4675	498.344	213.52	POS												1.19729	1.42529	1.52242	1.71043	1.26088	1.70954	1.28091	1.26977	1.42207	1.18718	1.63928	1.1594	1.56669	1.15063	1.59504	1.72148	1.70098	1.46509	0.3678	0.714568	0.890289	0.970637	-0.0429966
1108			D	Glycitin	11.7468	466.352	211.623	POS												0.0480112	0.331409	0.135763	0.0320755	0.069669	0.226587	0.238207	0.0791368	0.145107	0.128986	0.154139	0.0917017	0.177897	0.330088	0.0783543	0.0258235	0.0411969	0.128523	0.68345	0.751867	0.905599	1.12904	0.17509
1109			D	Chenodeoxycholic acid glycine conjugate	-3.25675	470.383	209.598	POS												0.119938	1.83452	1.05446	0.158191	0.241695	1.44961	1.96232	1.0768	0.987192	0.762118	0.8664	0.831863	1.72087	1.88486	0.446354	0.0928829	0.0427913	0.831017	0.803961	0.66792	0.866516	1.18793	0.248452
1111			D	Ursolic acid	-13.3046	477.375	187.451	POS												0.0733868	0.200798	0.16026	0.0244477	0.143486	0.120699	0.351074	0.131748	0.150738	0.25942	0.0202652	0.142184	0.188661	0.317699	0.0879885	0.00319539	0.00900755	0.128553	0.970931	0.689873	0.877957	1.17258	0.229681
1112			D	Rhodamine B	20.3797	464.372	186.978	POS												0.0249115	0.23848	0.226766	0.0297789	0.0475416	0.172812	0.273419	0.214406	0.153514	0.0282416	0.248661	0.0705309	0.0583336	0.349208	0.024975	0.0102743	0.00593513	0.09952	1.44458	0.367936	0.686485	1.54255	0.625316
1113			D	Mulberrofuran G	-3.33634	581.306	184.671	POS												0.00607214	0.00599496	0.00877248	0.00687504	0.00971289	0.011559	0.0132886	0.0111507	0.00917823	0.0109364	0.0116618	0.00972656	0.00717765	0.00391671	0.0114754	0.00265529	0.00593174	0.00793519	0.572218	0.443659	0.741418	1.15665	0.209952
1114			D	Glycitein	19.6325	294.169	182.792	POS												0.00418724	0.00259112	0.00119843	0.00563431	0.00436296	0.00441442	0.00562192	0.00550265	0.00418913	0.0133333	0.0051459	0.00618407	0.00137822	0.000610588	0.00508511	0.00352674	0.0041189	0.00492285	0.235211	0.632927	0.849358	0.850956	-0.232843
1116			D	2-Piperidone	-10.0517	117.065	180.799	POS												0.0136735	0.0223233	0.0173394	0.0242473	0.0216203	0.0237576	0.0222791	0.015093	0.0200417	0.00407016	0.0236099	0.0110592	0.00769636	0.0166587	0.00463841	0.0205663	0.019453	0.013469	1.44598	0.049106	0.329019	1.48799	0.573361
1118			D	Gentiopicroside	9.87327	421.547	178.143	POS												0.00903589	0.00909378	0.00405013	0.00320429	0.0170239	4.0706e-05	3.51517e-05	0.00963399	0.00651472	0.0152799	0.0147424	0.00581174	0.0148662	0.0094996	0.0104226	0.00381379	0.00556523	0.0100002	1.50517	0.204485	0.545895	0.65146	-0.618252
1119			D	Sulochrin	-12.3944	345.001	177.764	POS												0.00520359	0.00861251	0.00738897	0.022718	0.0200672	4.0706e-05	0.00277708	0.013488	0.010037	0.0152265	0.0104773	0.0206729	0.00904802	0.00632585	0.00814936	0.0067261	0.0182257	0.0118565	1.15722	0.606698	0.836296	0.846543	-0.240345
1120			D	Tuberostemonine	-6.00584	391.052	176.415	POS												0.105567	0.15678	0.125487	0.154016	0.212518	0.081565	0.0768391	0.135467	0.13103	0.219487	0.180871	0.153463	0.155799	0.155272	0.205994	0.11017	0.161426	0.16781	1.64504	0.0852059	0.394088	0.780822	-0.356934
1122			D	Norgalanthamine	21.1038	285.097	167.654	POS												0.14085	0.13654	0.130818	0.146764	0.135691	0.200343	0.160732	0.170319	0.152757	0.0686125	0.154761	0.0809102	0.0587585	0.112732	0.0607315	0.090769	0.118879	0.0932692	1.97701	0.00104336	0.153803	1.63781	0.711767
1124			D	1-Aminopropan-2-ol	-10.3744	87.0644	155.899	POS												2.11611	2.72563	2.66288	2.80697	2.3194	3.60549	2.68268	2.41058	2.66622	1.56472	2.75004	1.47522	1.95627	2.40987	2.06326	2.37866	2.73172	2.16622	1.42589	0.0503218	0.330089	1.23082	0.299616
1126			D	Pyrimidine	-11.5475	88.5101	154.058	POS												0.0771999	0.151668	0.144306	0.119416	0.102357	0.12512	0.102212	0.192932	0.126901	0.0691984	0.149057	0.139642	0.127596	0.0990436	0.107915	0.193403	0.215829	0.13771	0.310084	0.620595	0.842932	0.92151	-0.117929
1127			D	Butylamine	-10.7382	86.285	148.649	POS												0.0178269	0.0251327	0.024906	0.0142728	0.0166185	0.0172942	0.0449772	0.0208942	0.0227403	0.0427952	0.0326919	0.0676695	0.0592293	0.0339004	0.0497245	0.0223512	0.00297362	0.038917	0.180784	0.0655843	0.362527	0.584329	-0.775146
1128			D	Butylamine	-12.1412	86.1725	148.285	POS												0.0248556	0.067086	0.0539581	0.0559937	0.0607058	0.0674292	0.0770534	0.0564794	0.0579452	0.0354307	0.0723845	0.0713517	0.0558528	0.0576073	0.0368114	0.0393224	0.0347041	0.0504331	0.95904	0.354416	0.676882	1.14895	0.200317
1129			D	Tiglylglycine	9.97031	167.153	144.644	POS												0.00767661	0.00946211	0.0131416	0.0089115	0.0121279	0.0064521	0.00882742	0.00406544	0.00883309	0.00467983	0.0101167	0.00876218	0.00687311	0.00982286	0.00925494	0.00829465	0.0103383	0.00851783	0.0926153	0.802009	0.928165	1.03701	0.0524319
1130			D	1-Aminopropan-2-ol	-10.1215	87.0644	137.547	POS												0.611061	0.818392	0.961288	0.780037	0.733144	1.12632	0.7461	0.662341	0.804836	0.378779	0.850745	0.296052	0.538621	0.800915	0.473678	0.848852	0.967318	0.64437	1.17232	0.155702	0.490276	1.24903	0.320805
1131			D	Butylamine	-11.5171	86.9528	114.868	POS												6.70284	12.8126	10.7186	11.46	9.6507	14.9821	8.46109	5.19118	9.99739	6.27999	10.865	5.29544	7.96815	10.0173	8.26841	9.63566	10.1369	8.55836	0.694658	0.297968	0.635342	1.16814	0.224217
1132			D	1-Aminopropan-2-ol	-10.3364	87.0644	114.685	POS												4.06431	5.73876	5.6897	5.52453	4.67794	7.33714	4.43369	4.66874	5.26685	3.2181	5.75377	2.77243	3.96138	5.23478	4.20766	5.16907	5.82769	4.51811	1.00376	0.194688	0.537375	1.16572	0.221221
1136			D	Laurolitsine	17.3101	326.377	76.6901	POS												0.145981	0.0968776	0.135176	0.0446784	0.21944	0.0952111	0.00151055	1.2433	0.247772	0.00585179	5.13022	0.136661	0.0075464	0.0138056	0.0449849	0.455568	0.838457	0.829136	0.361152	0.390826	0.703608	0.298831	-1.7426
1137			D	Hyoscyamine	-5.20711	301.291	76.1907	POS												0.0883603	0.172779	0.135052	0.138018	0.0994657	0.12873	0.117684	0.117589	0.12471	0.109045	0.112867	0.0659403	0.107868	0.101757	0.0861361	0.203073	0.220711	0.125925	0.0922909	0.95596	0.984643	0.990352	-0.0139873
1138			D	Vinblastine	-23.2847	832.58	75.5567	POS												1.74187	2.38994	2.8172	2.71803	3.23301	3.93622	3.74432	2.5205	2.88764	1.23269	3.22775	1.66375	1.66518	3.04232	1.25623	1.77782	2.70525	2.07138	1.60802	0.0504627	0.330181	1.39407	0.4793
1140			D	Lecanoric acid	-21.3754	330.245	63.7848	POS												0.00609765	0.00109451	0.0108423	3.82518e-05	0.0081827	0.00364592	0.0200232	0.00679864	0.00709039	0.0208478	0.000849167	3.10671e-05	0.00779607	3.12169e-05	0.0029284	0.007081	0.00409719	0.00545774	0.338948	0.629746	0.848149	1.29914	0.377561
1142			D	Demethyl-Coclaurine	-21.4982	283.174	60.6605	POS												0.0287114	0.0469366	0.0344676	0.0221996	0.0408823	0.0297542	0.0580617	0.0419699	0.0378729	0.0463372	0.0565529	0.176042	0.0453922	0.0249237	0.0441027	0.0932868	0.0676601	0.0692872	1.15438	0.107821	0.428189	0.546607	-0.871424
1143			D	alpha-Chaconine	-20.4633	884.612	58.37	POS												0.00855487	0.0153627	0.0235729	0.0111946	0.0294987	0.0245056	0.00480089	0.00867978	0.0157713	0.0102407	0.0126078	0.0264727	0.0530417	0.0225323	0.0572981	0.0155759	0.0189438	0.0270891	1.15629	0.13616	0.466508	0.582199	-0.780416
1144			D	(E)-3-Hydroxy-5-methoxystilbene	-17.0981	282.278	58.0483	POS												0.0344832	0.0845835	0.0582148	0.0733728	0.0496559	0.0632303	0.0550576	0.0539895	0.0590734	0.0609321	0.0831278	0.0329046	0.0551366	0.0612073	0.0305439	0.121091	0.117859	0.0703503	0.286041	0.419152	0.721496	0.839704	-0.252047
1145			D	Baccatin III	14.13	659.981	55.9378	POS												0.0262225	0.0395489	0.0285121	0.00449683	0.0419326	0.0161693	0.0527046	0.0415399	0.0313908	0.0098163	0.0162909	0.0489537	0.103793	0.022226	0.0519065	0.0110737	0.0258869	0.0362434	0.0225485	0.70336	0.885357	0.866112	-0.207374
1146			D	Morpholine	-9.85411	102.127	55.7664	POS												1.29856	2.64672	1.51761	2.97883	2.81485	1.89044	2.71602	2.49937	2.2953	1.49948	1.61053	1.39728	1.64584	2.43139	2.45917	1.56286	1.40998	1.75207	1.1732	0.0665951	0.36506	1.31005	0.389627
1148			D	Dihydropinosylvin	-24.3119	227.174	55.2705	POS												0.264142	0.32733	0.365346	0.325402	0.342923	0.382717	0.31312	0.294023	0.326875	0.281506	0.351501	0.208151	0.294865	0.204252	0.291996	0.335914	0.555092	0.31541	0.0725164	0.787506	0.921446	1.03635	0.0515143
1150			D	Shikonin	-4.44372	297.189	52.4898	POS												0.00176843	0.0162746	0.00252866	0.00221566	0.0134425	0.00375118	0.000982701	0.00257156	0.00544191	0.0051574	0.00683819	0.00263395	0.000772309	0.00028509	0.00241674	0.0267505	0.001982	0.00585453	0.0346425	0.913362	0.971513	0.929522	-0.105439
1151			D	Oxidopamine	-6.60055	178.071	48.9288	POS												0.0029668	0.00388033	0.00355468	0.00440898	0.00395045	0.00468682	0.00188585	0.00301055	0.00354306	0.00227544	0.00413474	0.00334112	0.00366481	0.00311136	0.00143143	0.00421854	0.00409715	0.00328432	0.230656	0.593811	0.830077	1.07878	0.109399
1154			D	Suberic acid	-22.4916	182.138	47.3801	POS												0.0333158	0.0184063	0.0168988	0.021456	0.0265647	0.0165168	0.0117009	0.0148307	0.0199612	0.0335771	0.0186607	0.0174932	0.0150968	0.0126619	0.0202397	0.015969	0.0260895	0.0199735	0.70912	0.997215	0.999038	0.999387	-0.000885304
1155			D	N-(2-Furoyl)glycine	12.03	180.065	47.1496	POS												0.00517318	0.0113283	0.0086307	0.00584333	0.00522229	0.00904951	0.0121412	0.00816076	0.00819366	0.0100408	0.00698864	0.0156825	0.00979913	0.00662426	0.0126859	0.00749506	0.00429571	0.00920151	0.00943519	0.539146	0.79977	0.89047	-0.167362
1156			D	Guanosine	-6.29424	292.226	46.9595	POS												0.0109199	0.0147804	0.0226866	0.0148758	0.00957985	0.0161748	0.0190089	0.0144759	0.0153128	0.0233982	0.0168348	0.0095406	0.0137573	0.0115411	0.0160715	0.0260006	0.0118071	0.0161189	0.118734	0.755766	0.906959	0.949988	-0.0740181
1158			D	O-Acetylcarnitine	-6.92052	215.174	46.2427	POS												0.00160607	0.00198375	0.00138922	0.00013387	0.00164884	0.00161027	0.00120359	0.000798584	0.00129677	0.00185866	0.00165863	0.00112464	0.000744215	0.000773912	0.00076003	0.00162082	0.00153577	0.00125958	0.116452	0.889966	0.962483	1.02952	0.041978
1159			D	2-Methylglutaric acid	-7.12427	157.075	46.1275	POS												0.0281762	0.0339794	0.0186785	0.0255703	0.0221389	0.0271357	0.0233223	0.0233663	0.025296	0.00972968	0.0304585	0.0355405	0.0133926	0.0155224	0.0143352	0.0162771	0.020844	0.0195125	1.16104	0.127443	0.456007	1.2964	0.374509
1160			D	N-Acetylserine	-6.43572	160.132	46.0748	POS												0.00815032	0.0124799	0.00757751	0.00903971	0.0133661	0.0166371	0.00634163	0.00633529	0.00999094	0.0118785	0.0105509	0.00673038	0.00643089	0.00717928	0.00620753	0.014685	0.00975937	0.00917773	0.157861	0.642735	0.854052	1.08861	0.122482
1161			D	Aricine	-8.11612	398.336	45.9131	POS												0.00805511	0.0102302	0.00876218	0.00747102	0.00762308	0.00439917	0.00277172	0.0144644	0.0079721	0.0142454	0.00638935	0.00507443	0.00194826	0.00331197	0.00567219	0.0202217	0.0035187	0.00754775	0.191361	0.871244	0.955834	1.05622	0.0789133
1163			D	Cotinine	-7.58034	186.112	43.9392	POS												0.0044618	0.00521414	0.00370197	0.00382126	0.00427733	0.00589843	0.00566132	0.0033447	0.00454762	0.00396038	0.00599401	0.00396437	0.00342292	0.00406867	0.00392232	0.00761644	0.00340824	0.00454467	0.532943	0.996281	0.998797	1.00065	0.000936371
1164			D	��-Alanine	-10.667	106.039	42.9041	POS												0.00364593	0.00516304	0.00306797	0.00761374	0.00998677	0.00880161	0.0114682	0.00338865	0.00664199	0.0023523	0.00660637	0.00184464	0.000136061	0.00295599	0.00116398	0.0053002	0.00327488	0.0029543	1.47967	0.0180634	0.260161	2.24824	1.1688
1166			D	(1R,4S,7S,9S,11R)-9-Tert-butyl-7,9-dihydroxy-3,5,12-trioxatetracyclo[6.6.0.01,11.04,8]tetradecane-2,6,13-trione	23.4244	336.252	41.7418	POS												0.00935791	0.0177074	0.0129664	0.0121382	0.0106893	0.017942	0.015176	0.0091134	0.0131363	0.00846837	0.0114555	0.00728678	0.00890371	0.0118894	0.0108949	0.0112248	0.0132205	0.010418	1.35563	0.076912	0.380266	1.26093	0.334486
1170			D	5-Hydroxy-D-lysine	-7.33541	172.132	34.9573	POS												0.217115	0.621603	0.168908	0.201815	0.187228	0.243602	0.0917525	0.15128	0.235413	0.301196	0.68136	0.146966	0.105658	0.142095	0.274862	0.36389	0.252605	0.283579	0.619796	0.58753	0.826898	0.83015	-0.268557
1171			D	Butylamine	-12.5193	86.096	33.3792	POS												0.0903277	0.114326	0.104449	0.0758615	0.059741	0.11993	0.0499158	0.0551321	0.0837104	0.0678704	0.0692545	0.0539454	0.124264	0.0848957	0.062732	0.0752134	0.103238	0.0801766	0.0149419	0.785708	0.921128	1.04408	0.0622255
1172			D	Guanosine	-5.92274	292.226	33.3611	POS												0.0264844	0.0320434	0.0469289	0.0352401	0.0266945	0.0417125	0.0398554	0.0336557	0.0353269	0.0527147	0.0617585	0.0149529	0.0206024	0.0385892	0.034542	0.0645294	0.0373008	0.0406237	0.0626943	0.459729	0.75112	0.869612	-0.201557
1173			D	Testosterone	9.52771	300.289	32.0744	POS												0.0571462	0.117111	0.119937	0.0837784	0.0653376	0.166956	0.119486	0.137985	0.108467	0.106329	0.0736387	0.0946864	0.127003	0.0992514	0.106183	0.0713205	0.0966819	0.0968867	0.591385	0.442281	0.740032	1.11953	0.162888
1174			D	N-Acetylcarnosine	7.33061	280.263	31.9166	POS												0.0995312	0.153978	0.130509	0.125356	0.126304	0.00524092	0.1304	0.11937	0.111336	0.247873	0.26855	0.112961	0.0898068	0.0914526	0.151122	0.220074	0.108471	0.161289	1.02055	0.123767	0.450346	0.690291	-0.534723
1176			D	Rhein	-21.3734	291.215	30.8168	POS												0.0795463	0.0885133	0.107254	0.114244	0.09329	0.11502	0.0497975	0.0535379	0.0876503	0.151969	0.0724379	0.0632398	0.0604416	0.11078	0.128492	0.0889705	0.0607942	0.0921406	0.190141	0.772579	0.915653	0.951267	-0.0720773
1177			D	Palmitone	15.0213	364.356	30.0697	POS												0.0138599	0.00504495	0.0135866	0.0119525	0.00647359	0.0171483	0.0184573	0.0146669	0.0126488	0.0111481	0.0147793	3.10671e-05	0.0120949	0.0105331	0.00163354	0.00955535	0.00581892	0.00819929	0.956232	0.0954311	0.410206	1.54266	0.625425
1179			D	Butylamine	-11.9124	86.2486	27.1666	POS												0.00327456	0.00248048	0.00284382	0.00412623	0.00116696	0.00349813	0.00321922	3.20119e-05	0.00258018	0.00118513	0.00120407	0.0012772	0.00485976	0.00144631	0.00214164	0.00447088	0.00309926	0.00246053	0.227161	0.869512	0.955088	1.04863	0.0685005
1180			D	Butylamine	-12.4602	86.3598	27.1666	POS												0.001882	3.54553e-05	0.000983233	0.00186788	3.36194e-05	0.00203274	0.00103499	3.20119e-05	0.000987741	0.000648551	3.59629e-05	0.000761135	0.00250789	3.12169e-05	0.00118814	3.47006e-05	0.00166881	0.000859551	0.0648742	0.776426	0.917052	1.14914	0.200548
1181			D	Norvaline	-9.55237	133.052	25.0542	POS												0.00744194	0.0104942	0.00959591	0.0053965	0.00265133	0.00640692	0.0312726	0.0054113	0.00983383	0.00361081	0.00957892	0.00410715	0.00290433	0.00503516	0.00665899	0.00606476	0.0059774	0.00549219	1.2958	0.222203	0.563196	1.79051	0.840372
1182			D	Cyclic guanosine monophosphate	-0.193114	358.239	24.7006	POS												0.00415572	0.010148	0.00512204	0.0014432	0.0101286	0.00632855	0.00602869	0.00991542	0.00665877	0.00184387	0.00575516	0.00906797	0.02109	0.00882342	0.0131743	0.00298342	0.00779867	0.0088171	0.300024	0.391675	0.70382	0.755211	-0.405049
1183			D	Salsolinol	-6.15061	187.107	22.7187	POS												0.00199227	0.00175019	0.00247159	0.00284373	0.00137915	0.00165787	0.000932972	0.00209138	0.00188989	0.00188866	0.00161119	0.000939057	0.00124912	0.00158111	0.00195065	0.00200226	0.00143813	0.00158252	0.34296	0.239248	0.581263	1.19423	0.256078
1184			D	Glycitein	7.59629	294.205	22.2334	POS												0.00715042	0.010544	0.0109142	0.00815141	0.0123245	0.00787171	0.00791422	0.00498859	0.00873237	0.00568252	0.00845312	0.0068204	0.00783171	0.00513325	0.00620807	0.014324	0.00676252	0.00765195	0.546986	0.428208	0.729634	1.1412	0.190546
1185			D	Columbamine	14.0448	351.015	20.8372	POS												0.00468057	0.00520475	0.00229535	0.00683139	0.00413709	0.00704992	0.00356503	0.00935262	0.00538959	3.1273e-05	0.00210445	0.00487995	0.00701964	0.00189215	0.00218319	0.0031274	0.00384807	0.00313577	0.981676	0.0590001	0.351079	1.71875	0.781358
1186			D	Glycerophosphocholine	-10.0404	269.087	20.5179	POS												0.00787857	0.00469928	0.0120906	0.0116352	0.00962724	0.0116698	0.00968689	0.0118754	0.00989536	0.00214606	0.00975586	0.00769764	0.00856609	0.00757301	0.00901474	0.00932522	0.0117571	0.00822947	0.754941	0.234142	0.575735	1.20243	0.265954
1187			D	Caffeic acid phenethylester	24.9108	291.952	14.6113	POS												0.00123304	0.00304071	0.00110901	0.00292603	0.00142413	0.00358094	0.00413956	0.00360316	0.00263207	0.00549003	0.00271027	0.00182098	0.00303494	0.00137689	0.00301549	0.00306708	0.00339579	0.00298893	0.504462	0.565423	0.81452	0.880606	-0.183431
1188			D	(S)-beta-Aminoisobutyric acid	-10.1602	124.964	12.127	POS												0.00282077	0.00145242	0.00110899	0.00316858	0.00178871	0.00413253	0.00509508	0.00326367	0.00285384	0.00311618	0.00337402	0.00214152	0.00333383	0.00265248	0.00456357	0.00343289	0.00236332	0.00312223	0.31517	0.634802	0.850285	0.914041	-0.129669
1189			D	Hyoscyamine	21.0766	301.922	11.7829	POS												0.00164502	0.00244563	0.004102	0.00272112	0.00361219	0.00399703	0.00275386	0.00349894	0.00309697	0.00337828	0.00375094	0.00460124	0.00257829	0.0029877	0.00341062	0.00119613	0.00175896	0.00295777	0.424638	0.780427	0.918989	1.04706	0.0663486
1190			D	Demethyl-Coclaurine	22.0864	283.174	7.44616	POS												0.00186681	0.00210847	0.00253064	0.00287274	0.00168283	0.00166184	0.00280404	0.00259389	0.00226516	0.00197922	0.00166178	0.00151412	0.0023954	0.00210335	0.00244282	0.00217985	0.00240878	0.00208566	0.441039	0.416992	0.72094	1.08606	0.119104
1191			D	Syringol	-6.25412	182.08	4.58304	POS												0.00158806	0.00196624	0.00183139	0.00272725	0.00144761	0.00215347	0.00187865	0.00134446	0.00186714	0.00133186	0.00186658	0.00175028	0.0019644	0.00195436	0.00118947	0.00175466	0.0019626	0.00172178	0.638929	0.453381	0.74705	1.08443	0.116931
1192			D	5-Aza-2'-deoxycytidine	24.438	284.159	4.55337	POS												0.00188198	0.00199922	0.00252326	0.00278228	0.00181684	0.00267306	0.00193398	0.00182455	0.0021794	0.00194688	0.00217862	0.00225773	0.00241345	0.00189635	0.00183615	0.00170829	0.00206943	0.00203836	0.477192	0.411113	0.71784	1.06919	0.0965175
1195						137.045	225.507	POS												20.8306	23.5908	27.1135	20.9419	25.118	34.4714	31.6775	26.468	26.2765	16.3328	28.1555	19.6275	21.4546	21.7962	18.3504	19.4767	24.6604	21.2318	1.6621	0.0350564	0.301014	1.2376	0.307547
1196						244.128	299.12	POS												0.0199126	0.021123	0.0214864	0.0260243	0.0211878	0.0267549	0.0216723	0.0213537	0.0224394	0.0186036	0.0301349	0.0186572	0.0212004	0.0242511	0.0190972	0.0282423	0.0261517	0.0232923	0.0200968	0.650203	0.857665	0.963383	-0.053818
1197						154.058	356.485	POS												13.0142	15.8876	16.8092	16.1558	17.2579	15.6967	13.7453	15.73	15.5371	13.9212	16.5964	11.3164	12.4299	15.7174	10.3541	16.4073	18.0203	14.3454	0.704195	0.299069	0.636528	1.08307	0.115131
1198						99.0549	221.501	POS												0.122143	0.168181	0.184176	0.153888	0.167023	0.212579	0.199194	0.147438	0.169328	0.1003	0.17368	0.0913679	0.117256	0.124597	0.106351	0.145183	0.168403	0.128392	1.63624	0.016482	0.257206	1.31883	0.399258
1199						138.938	319.158	POS												2.39057	3.30956	2.98224	3.47057	2.88666	3.74931	3.06881	2.65504	3.0641	2.28994	3.41084	2.28794	2.76667	2.37826	2.3288	3.2207	3.09309	2.72203	0.985888	0.152688	0.486706	1.12567	0.17078
1200						83.0599	22.0119	POS												0.075601	0.144262	0.0952136	0.101867	0.0901255	0.0791682	0.0944167	0.165596	0.105781	0.0691651	0.0845143	0.0660574	0.0886496	0.0787038	0.103059	0.0861532	0.0852045	0.0826883	0.979329	0.0881534	0.397631	1.27928	0.355326
1201						183.005	316.113	POS												0.247542	0.402821	0.307255	0.345333	0.348413	0.50478	0.341874	0.303534	0.350194	0.229807	0.356626	0.247509	0.352421	0.319563	0.218533	0.302297	0.245029	0.283973	1.46753	0.0683111	0.367649	1.23319	0.302401
1202						204.994	264.036	POS												0.0573419	0.0750127	0.070487	0.0808809	0.0694999	0.102495	0.068561	0.0647082	0.0736233	0.0574705	0.0819867	0.0594411	0.085888	0.0672316	0.0631777	0.0817711	0.0691644	0.0707664	0.459975	0.650965	0.858266	1.04037	0.0570977
1204						318.227	247.647	POS												0.00735307	0.0323309	0.0230912	0.0153094	0.00978158	0.0431462	0.0337978	0.0231179	0.023491	0.00935711	0.0505655	0.0114048	0.0169214	0.0304724	0.0102335	0.0146316	0.0142102	0.0197246	0.974849	0.580669	0.822593	1.19095	0.252115
1205						116.081	297.101	POS												0.126527	0.136954	0.20244	0.173079	0.159333	0.227877	0.200667	0.125342	0.169027	0.13991	0.197427	0.147316	0.143742	0.139524	0.110917	0.190153	0.180973	0.156245	0.763078	0.471799	0.759121	1.08181	0.113444
1206						144.984	353.911	POS												0.0455719	0.0515736	0.0512363	0.0440341	0.09219	0.0492965	0.0259745	0.0689232	0.0536	0.0861585	0.0510621	0.0710725	0.094992	0.0904886	0.100633	0.0506456	0.0565826	0.0752044	1.5203	0.0487887	0.328871	0.712724	-0.488584
1207						359.091	383.25	POS												0.252206	0.274737	0.302139	0.292449	0.304383	0.322389	0.282929	0.267125	0.287295	0.176648	0.278639	0.21967	0.229424	0.267425	0.195833	0.265171	0.276884	0.238712	1.68672	0.00881951	0.232893	1.20352	0.267262
1208						110.071	450.795	POS												0.0658451	0.0882837	0.0741811	0.0812978	0.0643957	0.116213	0.105586	0.100657	0.0870574	0.0531313	0.0890288	0.0753879	0.065129	0.081664	0.0897715	0.107018	0.132386	0.0866895	0.32897	0.973845	0.991229	1.00424	0.00610908
1211						226.081	187.322	POS												0.0946875	0.0835973	0.0649957	0.154504	0.0676493	0.133145	0.383243	0.120102	0.137741	0.199558	0.120807	0.115239	0.357054	0.0375803	0.0809443	0.103053	0.127324	0.142695	0.0834145	0.923276	0.974788	0.965279	-0.050982
1212						298.024	354.466	POS												0.339595	0.528966	0.536586	0.478213	0.759093	0.404131	0.221908	0.416863	0.460669	0.181348	0.631212	0.396386	0.44782	0.381514	0.292741	0.433371	0.442745	0.400892	0.24438	0.423915	0.725877	1.14911	0.200517
1213						393.033	355.879	POS												0.0227155	0.030206	0.0401623	0.0342383	0.0280454	0.0267034	0.0210592	0.0214653	0.0280744	0.00702604	0.0259313	0.011998	0.0302023	0.0225667	0.0151721	0.0232323	0.0228901	0.0198773	1.23233	0.0397797	0.307215	1.41238	0.498131
1214						257.146	280.434	POS												0.926695	1.17461	1.06123	1.10775	0.858411	1.23524	0.956562	1.05692	1.04718	0.654828	1.10265	1.0145	0.915092	0.736439	1.04881	1.28571	1.26827	1.00329	0.310244	0.641516	0.853635	1.04375	0.0617705
1215						255.096	373.646	POS												0.391823	0.174542	0.486019	0.0762103	0.407756	0.516815	1.62433	1.51553	0.649128	0.240769	0.225703	1.51853	0.30052	0.689125	1.21633	0.035971	0.224288	0.556405	0.582413	0.747299	0.904059	1.16665	0.222369
1216						119.06	55.4719	POS												0.0236531	0.0342111	0.0223602	0.0410887	0.0414162	0.0432738	0.0345109	0.0352003	0.0344643	0.0219189	0.0446549	0.0266562	0.02548	0.0309064	0.0161261	0.0449623	0.0447973	0.0319378	0.501924	0.615089	0.840807	1.07911	0.109837
1217						275.074	185.445	POS												0.0216035	0.0131671	0.0147238	0.0385782	0.0166104	0.0251572	0.0262584	0.0281605	0.0230324	0.0127382	0.016378	0.0235263	0.0139602	0.00637158	0.0159511	0.020488	0.0348775	0.0180364	0.496273	0.256824	0.600534	1.277	0.352755
1218						239.106	183.334	POS												0.222135	0.463235	0.404684	0.332491	0.259796	0.772871	0.566471	0.35011	0.421474	0.161148	0.459084	0.430286	0.350239	0.238965	0.275006	0.168761	0.302122	0.298201	1.29936	0.12036	0.445903	1.41339	0.499157
1219						566.38	187.99	POS												0.00538846	0.000659644	0.0073294	0.00257083	0.00635349	0.00791741	0.00169721	0.00301989	0.00436704	0.00188533	0.0011751	0.00716671	0.000612672	0.00237514	0.0151473	0.00177253	0.00521809	0.0044191	0.175133	0.97933	0.992761	0.988219	-0.0170973
1220						144.065	81.5354	POS												0.0512223	0.0294987	0.0531192	0.0686378	0.0383643	0.0519083	0.0134059	0.0341057	0.0425328	0.0359792	0.0363803	0.0206819	0.0277689	0.0286828	0.0248511	0.0703293	0.0426283	0.0359127	0.0837786	0.433039	0.731814	1.18434	0.244079
1221						247.093	181.451	POS												0.182488	0.156973	0.15437	0.29713	0.134682	0.196324	0.114104	0.0930453	0.16614	0.0710446	0.164194	0.0848902	0.165064	0.0999232	0.0534291	0.243787	0.318386	0.15009	0.348435	0.69083	0.87848	1.10694	0.146571
1222						343.232	438.343	POS												0.057254	0.0733755	0.0880926	0.1141	0.0692124	0.106858	0.0772023	0.0600128	0.0807635	0.0106137	0.0773194	0.00610967	0.0139509	0.0527106	0.0123142	0.0723242	0.064856	0.0387748	1.64091	0.00652784	0.225676	2.08288	1.05858
1223						283.048	176.923	POS												0.171777	0.223908	0.161852	0.145517	0.297051	0.147951	0.074107	0.189897	0.176508	0.328141	0.192374	0.180773	0.279237	0.203379	0.275039	0.133945	0.199606	0.224062	1.45138	0.161499	0.496498	0.787764	-0.344165
1225						594.376	191.662	POS												0.236435	0.719226	0.118943	0.334543	0.119899	0.199803	0.146383	0.172483	0.255964	0.0437884	0.773763	0.0463272	0.0510873	0.19257	0.076092	0.152526	0.281288	0.20218	0.807854	0.638905	0.852113	1.26602	0.340301
1226						381.159	281.711	POS												0.00667893	0.00873445	0.00788723	0.011786	0.00654127	0.0080035	0.0076962	0.00850356	0.00822889	0.0018993	0.00822715	0.00542374	0.00292462	0.00553563	0.00309642	0.0110696	0.0116096	0.00622326	1.12321	0.194292	0.536915	1.32228	0.403027
1228						365.048	459.389	POS												0.0205414	0.0445482	0.0185871	0.0720261	0.0467654	0.0239016	0.008419	0.00291601	0.0297131	0.00661712	0.0132437	0.00336181	0.0141924	0.00521006	0.00231565	0.0317173	0.0241802	0.0126048	0.736664	0.0769984	0.380266	2.35729	1.23713
1230						455.187	216.207	POS												7.80575	9.49009	11.7262	12.6719	8.7321	12.5161	12.1229	12.1261	10.8989	6.2405	9.25947	10.8933	8.18554	7.35539	10.1269	11.1827	11.8709	9.38933	0.984069	0.144409	0.477079	1.16078	0.215089
1231						233.16	350.423	POS												0.00804367	0.0162388	0.0122254	0.0254764	0.0129057	0.0257691	0.0125984	0.00826728	0.0151906	0.00026377	0.0104395	0.00162545	0.000982734	0.00624016	0.000236341	0.0123072	0.0108722	0.00537092	1.66847	0.00648927	0.225676	2.8283	1.49994
1232						191.149	279.729	POS												0.102983	0.150542	0.139802	0.151813	0.119223	0.174199	0.137027	0.116078	0.136458	0.0781431	0.14971	0.0641464	0.0665636	0.108286	0.0487871	0.150043	0.252105	0.114723	0.930937	0.412379	0.718366	1.18946	0.250306
1233						323.217	359.749	POS												1.78002	2.18735	2.58459	3.40532	2.45171	3.16599	2.36726	1.99009	2.49154	0.746378	2.74889	0.963437	0.931325	1.74653	0.635885	2.8243	2.83573	1.67906	1.38731	0.0621	0.357871	1.48389	0.569387
1234						447.4	28.9034	POS												0.0331829	1.23257	1.85688	1.9578	1.50691	2.28823	2.45665	2.33985	1.70901	1.74026	0.713686	1.41243	0.0321197	1.84989	1.09888	1.5291	1.23282	1.20115	0.571616	0.170885	0.507896	1.42281	0.508744
1235						343.294	186.359	POS												0.00995791	0.00456287	0.00847856	0.0181618	0.0159298	0.0154612	0.01248	0.0138952	0.0123659	0.00632793	0.0109926	0.0226007	0.00299727	0.00332563	0.733952	0.00851639	0.159281	0.118499	0.765271	0.276322	0.616925	0.104355	-3.26043
1236						802.594	169.935	POS												0.0335241	0.0384573	0.0364969	0.03409	0.00234825	0.0431708	0.0190069	0.0358492	0.0303679	0.0110421	0.0485445	0.010442	0.00968486	0.0121933	0.011807	0.00244827	0.0323201	0.0173103	0.866943	0.0889555	0.398014	1.75433	0.81092
1237						560.076	425.479	POS												0.095899	0.202067	0.14893	0.280736	0.147593	0.221057	0.117627	0.0972044	0.163889	0.0388535	0.200844	0.0297715	0.081634	0.105354	0.0268407	0.201279	0.274552	0.119891	0.967532	0.296533	0.633745	1.36698	0.450995
1238						248.148	378.473	POS												0.00184973	0.00425034	0.00224645	0.00332202	0.00267499	0.00574763	0.00363931	0.00219051	0.00324012	0.00133615	0.00298113	0.00196235	0.00455683	0.00356946	0.00413353	0.00413005	0.00145082	0.00301504	0.687514	0.732703	0.897621	1.07465	0.103871
1239						361.272	255.411	POS												0.0224965	0.0215158	0.0214531	0.029671	0.0329749	0.0298136	0.0213764	0.0259507	0.0256565	0.0140411	0.0367619	0.0232317	0.0170957	0.0136219	0.0235455	0.0243818	0.0319621	0.0230802	0.339239	0.453485	0.74705	1.11162	0.152667
1240						384.309	196.459	POS												0.0197587	0.104006	0.066186	0.0108086	0.0346531	0.0926012	0.0820051	0.0452419	0.0569076	0.0723766	0.0849233	0.025994	0.128161	0.0962904	0.0328776	0.00283724	0.00763977	0.0563875	0.683495	0.979834	0.992984	1.00922	0.0132465
1242						483.217	206.348	POS												0.138548	0.390172	0.121459	0.163019	0.093971	0.147483	0.655043	0.299048	0.251093	0.0379838	0.0818375	0.0837262	0.0467869	0.0888513	0.0474956	0.172506	0.218826	0.0972516	1.67843	0.0615727	0.356443	2.58189	1.36843
1243						219.108	403.282	POS												0.024758	0.0243778	0.0238263	0.0269439	0.021453	0.035012	0.0237073	0.0239281	0.0255008	0.00733981	0.0185871	0.00501966	0.00352977	0.0191502	0.00502034	0.034444	0.0327177	0.0157261	1.47121	0.0681738	0.367405	1.62156	0.697383
1244						848.613	150.011	POS												0.142435	0.221851	0.207058	0.171004	0.209679	0.207327	0.246452	0.130281	0.192011	0.0419474	0.215297	0.100401	0.108065	0.225987	0.0742281	0.137184	0.138156	0.130158	1.65521	0.0366787	0.303916	1.47521	0.560923
1245						292.113	438.359	POS												0.0551824	0.0696669	0.0962578	0.084861	0.0843674	0.113954	0.0939777	0.063388	0.0827069	0.0312161	0.0596858	0.0336692	0.0610915	0.0567657	0.0396434	0.0820835	0.091442	0.0569497	1.5026	0.0254741	0.277621	1.45228	0.538321
1246						254.135	269.34	POS												0.0277161	0.0645714	0.0722038	0.0544415	0.0334399	0.0730375	0.0615646	0.0404056	0.0534225	0.056643	0.0168381	0.026413	0.0861787	0.0666051	0.0334103	0.0284515	0.0232703	0.0422263	1.11358	0.313211	0.648912	1.26515	0.339308
1247						399.328	195.075	POS												0.430021	2.11371	1.03945	0.254564	0.557388	1.56813	1.16712	0.675997	0.975799	1.58223	0.630295	0.565529	1.76892	1.9635	0.654741	0.117414	0.154544	0.929646	0.70532	0.894386	0.964215	1.04965	0.0699025
1248						203.085	257.712	POS												0.0721669	0.0257829	0.0177427	0.018368	0.0352892	0.0125177	0.0246546	0.0719784	0.0348126	0.0724784	0.0492581	0.177008	0.0462018	0.0138585	0.159576	0.00586856	0.00484228	0.0661364	0.377028	0.248174	0.591183	0.526375	-0.925837
1249						215.095	350.368	POS												0.0469935	0.0701552	0.0774966	0.0880557	0.0613595	0.106167	0.0884905	0.0599384	0.074832	0.144876	0.0821204	0.0566798	0.0481767	0.0520023	0.0459019	0.0675745	0.073408	0.0713424	0.432796	0.796445	0.926045	1.04891	0.0688955
1250						327.139	225.602	POS												1.03812	1.06667	1.25263	1.11823	1.24155	1.41332	1.29705	1.16517	1.19909	0.934061	1.23517	0.963218	1.07817	1.00459	0.953147	1.00875	1.19632	1.04668	1.5459	0.0236221	0.27406	1.14562	0.196123
1251						142.026	468.612	POS												0.327588	0.435312	0.488006	0.404111	0.402376	0.55764	0.429681	0.443385	0.436012	0.394669	0.409696	0.452033	0.577601	0.350471	0.584527	0.420026	0.444186	0.454151	0.322297	0.641313	0.85356	0.96006	-0.058803
1252						340.258	347.997	POS												0.0200462	0.0229639	0.0255796	0.0253646	0.0237641	0.0260081	0.0207389	0.0233151	0.0234725	0.0215165	0.0253452	0.0205683	0.0224477	0.0226759	0.0205832	0.0207889	0.0191696	0.0216369	1.164	0.0943333	0.407895	1.08484	0.11748
1253						206.102	478.24	POS												0.0933796	0.102543	0.104316	0.137468	0.115603	0.121407	0.0927952	0.0862751	0.106723	0.0256569	0.130378	0.0885987	0.104719	0.102819	0.0899885	0.113265	0.0920644	0.0934363	0.811462	0.303323	0.640377	1.1422	0.19182
1254						250.104	172.223	POS												1.70716	2.05203	1.85173	2.4217	1.96267	2.38291	8.61047	2.33658	2.91566	1.13829	2.35304	1.71262	1.31282	1.05028	1.26524	1.77309	2.26744	1.6091	1.51018	0.15917	0.494097	1.81198	0.857565
1255						217.104	53.5814	POS												0.0462027	0.0548446	0.0407687	0.0518169	0.0433102	0.0419044	0.0250759	0.0253273	0.0411563	0.0382368	0.0515097	0.0256355	0.0271186	0.0275941	0.0337266	0.0472581	0.0433874	0.0368084	0.101631	0.418683	0.721113	1.11813	0.161082
1256						358.294	200.525	POS												0.0428738	0.259812	0.126157	0.0351111	0.0397899	0.246521	0.184838	0.0753571	0.126307	0.150868	0.112816	0.105463	0.274656	0.229511	0.0641881	0.016612	0.0112046	0.120665	0.727012	0.906188	0.968286	1.04676	0.0659359
1257						229.154	327.177	POS												2.3541	2.49932	2.77811	3.49723	2.56887	3.6041	2.79626	2.19135	2.78617	0.296892	2.75396	0.389349	0.201167	2.06881	0.218363	2.54836	2.63268	1.3887	1.64057	0.0138329	0.248978	2.00632	1.00455
1258						345.198	359.745	POS												0.181583	0.236691	0.237513	0.314064	0.233402	0.319543	0.246673	0.194891	0.245545	0.076982	0.254391	0.0859038	0.0808238	0.168808	0.0562366	0.273025	0.26203	0.157275	1.49803	0.0336174	0.299019	1.56125	0.642699
1259						388.252	69.8133	POS												0.0355012	0.0211465	0.0387106	0.0190009	0.0220543	0.0117969	0.038506	0.04441	0.0288908	0.0144028	0.0604381	0.291961	0.0339417	0.0104996	0.0603996	0.118908	0.126141	0.0895866	1.13823	0.106756	0.426198	0.32249	-1.63267
1260						386.267	40.7531	POS												0.00525033	0.0169233	0.0115121	0.00625766	0.00692528	0.0211219	0.0279516	0.00797324	0.0129894	0.00257152	0.0208719	0.00740061	0.00680368	0.011454	0.00672146	0.0356013	0.00828921	0.0124642	0.850239	0.914338	0.971838	1.04214	0.0595487
1262						283.083	381.803	POS												0.66595	0.52425	0.568234	0.552698	0.521667	0.675438	0.517822	0.642593	0.583582	0.687203	0.714168	0.488128	0.388033	0.570572	0.305305	0.561096	0.521512	0.529502	0.865534	0.336417	0.666829	1.10213	0.140298
1264						263.17	366.101	POS												0.00567932	0.0118061	0.0155932	0.0107509	0.00650495	0.0165536	0.0401231	0.00842063	0.014429	3.1273e-05	0.0120154	0.0029573	3.42333e-05	0.00652655	3.15932e-05	0.00810409	0.00792528	0.00470321	1.6764	0.0467289	0.325414	3.0679	1.61725
1265						432.269	313.715	POS												0.288842	0.326224	0.349869	0.3284	0.289176	0.464988	0.369404	0.259187	0.334511	0.0138301	0.333997	0.0184555	0.00119584	0.299267	0.00589443	0.281749	0.288741	0.155391	1.59705	0.0145028	0.250534	2.1527	1.10615
1266						521.341	212.255	POS												2.6668	4.50269	2.72158	2.78553	4.29014	2.90157	1.96193	4.42188	3.28152	2.0928	2.93559	1.6703	1.95305	1.48426	1.78035	2.49687	2.47138	2.11058	1.18065	0.00883656	0.232893	1.5548	0.636725
1267						487.175	248.896	POS												2.02079	1.55681	2.99508	1.43147	2.54295	3.12049	3.84237	3.93142	2.68017	1.69702	1.64136	4.86903	3.24979	2.17538	4.41524	1.69975	1.98443	2.7165	0.27066	0.950291	0.982907	0.986627	-0.0194229
1268						170.092	144.414	POS												0.0184199	0.0349483	0.0178	0.0401139	0.0256221	0.0301717	0.0124439	0.0277265	0.0259058	0.0244606	0.0337972	0.0281325	0.0374377	0.0188273	0.0322197	0.0421697	0.0430722	0.0325146	1.40368	0.159906	0.495004	0.796743	-0.327814
1269						370.145	226.897	POS												0.500374	0.581626	0.632889	0.544436	0.65136	0.804786	0.710733	0.61881	0.630627	0.564145	0.670587	0.317794	0.388094	0.621418	0.265427	0.568629	0.57848	0.496822	1.46539	0.0526014	0.336273	1.26932	0.344059
1270						246.133	297.232	POS												0.0546576	0.192145	0.0825324	0.0846761	0.0434196	0.170478	0.231365	0.301711	0.145123	0.0647855	0.226032	0.127646	0.0981541	0.239788	0.0772986	0.0668467	0.0574134	0.119745	0.847698	0.555095	0.807856	1.21193	0.277306
1271						273.083	172.454	POS												1.9188	1.9499	1.79351	1.77521	3.41033	2.08993	3.41032	3.32594	2.45924	1.50589	2.21809	6.22762	2.28105	0.759795	3.14154	0.978815	2.25467	2.42093	0.186335	0.955029	0.984133	1.01582	0.0226507
1272						156.101	43.7223	POS												0.012346	0.0110605	0.00877552	0.00675269	0.00832894	0.00924361	0.0084237	0.00752941	0.00905755	0.00659938	0.0100481	0.00511176	0.00708451	0.00492352	0.007664	0.00929341	0.00941996	0.00751809	0.763498	0.126477	0.454177	1.20477	0.268754
1273						546.331	282.396	POS												0.00554517	0.0044212	0.0058871	0.0143535	0.00651728	0.00804791	0.00522	0.00205742	0.0065062	0.00346312	0.0158032	0.00309663	0.00408538	0.00541903	0.00335444	0.0136875	0.0189307	0.00848001	0.315542	0.466946	0.755818	0.76724	-0.382251
1274						297.08	308.967	POS												0.000597102	0.000841762	0.000772822	0.00315874	0.000726567	0.0041719	0.00210985	0.000761909	0.00164258	0.000842319	0.00197134	0.00166804	0.00128814	0.00123115	0.00162249	0.0019011	0.00559733	0.00201524	0.5006	0.61057	0.838081	0.81508	-0.294986
1275						360.194	25.0439	POS												0.00584599	0.0067021	0.00790281	0.00466701	0.00249275	0.0045165	0.0297135	0.0038143	0.00820687	0.00274376	0.00743121	0.00287768	0.00122104	0.0031941	0.00349286	0.00498666	0.00484911	0.00384955	1.44062	0.212099	0.552296	2.1319	1.09214
1277						786.654	195.069	POS												1.01277	0.869748	0.881703	0.776971	0.716681	0.771461	0.872784	0.644918	0.81838	0.985451	0.914436	1.23575	1.31378	0.981946	1.42274	0.604509	0.60648	1.00814	0.761309	0.134154	0.463346	0.811776	-0.300847
1278						98.0708	310.893	POS												0.089063	0.129025	0.102328	0.119737	0.0777768	0.154988	0.12174	0.0762157	0.108859	0.102183	0.121847	0.106088	0.123582	0.0884787	0.143162	0.0831008	0.0889009	0.107168	0.187467	0.891826	0.963131	1.01578	0.0225927
1279						250.092	83.4717	POS												0.165573	0.115791	0.16382	0.154695	0.153962	0.143873	0.16198	0.17648	0.154522	0.186192	0.192606	0.332068	0.213239	0.120075	0.187157	0.119441	0.112883	0.182958	0.585178	0.310271	0.646013	0.844577	-0.2437
1280						386.288	221.635	POS												0.463822	2.15769	1.00253	0.624373	0.460931	2.16642	1.70208	1.01678	1.19933	0.596277	1.6821	0.638479	0.937796	2.51539	0.320162	0.367158	0.463176	0.940067	1.18139	0.497992	0.775135	1.27579	0.35139
1281						89.0593	52.0591	POS												0.020354	0.0276419	0.0316003	0.016562	0.0197859	0.0372275	0.0294855	0.0279048	0.0263202	0.00973921	0.0305831	0.0310667	0.0330858	0.0276922	0.0317452	0.0334943	0.0432226	0.0300786	0.0693672	0.377316	0.693293	0.875047	-0.192567
1282						784.638	195.726	POS												0.143066	0.164189	0.150334	0.155389	0.121114	0.151513	0.164113	0.150783	0.150063	0.215186	0.168034	0.27293	0.19163	0.138963	0.376492	0.180831	0.159863	0.212991	1.45092	0.056254	0.346258	0.704549	-0.505228
1283						774.562	175.492	POS												0.0523732	0.024058	0.0306605	0.0466236	0.0183833	0.0662922	0.043015	0.0277319	0.0386422	0.0353105	0.0410657	0.0176708	0.0330698	0.0356909	0.0230764	0.0219782	0.0404912	0.0310442	0.769579	0.265193	0.608412	1.24475	0.315854
1284						130.097	286.019	POS												0.0520176	0.0442247	0.0955079	0.185444	0.119109	0.131338	0.0581677	0.0416324	0.0909301	0.0448428	0.0499684	0.0522498	0.0540121	0.0617982	0.0510326	0.0561073	0.0562099	0.0532776	1.09741	0.0779246	0.381636	1.70672	0.771228
1285						538.349	191.018	POS												0.02263	0.00901504	0.0198443	0.0127727	0.0234913	0.0298805	0.0254584	0.024626	0.0209648	0.0102131	0.0184426	0.0264013	0.00607913	0.00903531	0.0553911	0.00874141	0.0261298	0.0200542	0.429174	0.88764	0.961231	1.04541	0.064063
1287						650.436	180.154	POS												0.130936	0.0868994	0.0878606	0.147224	0.0487954	0.130661	0.0923378	0.0828475	0.100945	0.0315667	0.0766908	0.0424834	0.0275706	0.0689071	0.0412985	0.107655	0.115592	0.0639705	1.39441	0.0433778	0.316951	1.578	0.658095
1288						198.084	397.808	POS												1.46368	2.07718	2.24013	2.60826	1.60376	2.63613	2.14462	1.94323	2.08962	0.525424	1.86191	1.0143	0.874198	1.32898	0.940477	1.87813	2.21956	1.33037	1.60355	0.0106663	0.235273	1.57071	0.651414
1289						203.113	380.528	POS												0.0707956	0.0733855	0.0724897	0.0852892	0.0993605	0.115191	0.111907	0.08535	0.089221	0.155613	0.131122	0.191039	0.0438369	0.0773806	0.0636189	0.102964	0.0938106	0.107423	0.194259	0.35116	0.675034	0.830557	-0.267849
1290						337.142	401.303	POS												0.0308682	0.0385105	0.032907	0.0424498	0.0370724	0.0460334	0.0381268	0.072146	0.0422643	0.0370765	0.0390919	0.0391337	0.0517062	0.0365741	0.0477647	0.0341743	0.0373542	0.0403594	0.0229656	0.712992	0.890236	1.0472	0.0665322
1291						798.592	155.249	POS												0.664419	0.83231	0.951392	0.832057	0.490482	0.888354	0.821253	0.978021	0.807286	0.375453	0.647632	0.59949	0.487543	0.544274	0.532335	1.07882	1.03746	0.662876	1.05029	0.198422	0.540799	1.21785	0.284341
1292						364.135	216.912	POS												0.0229251	0.0227862	0.0209082	0.0355038	0.0433329	0.0163606	0.0143209	0.0116619	0.0234749	0.014113	0.0105745	0.012493	0.0138422	0.0103502	0.010566	0.0206149	0.0166901	0.0136555	1.00618	0.0390667	0.307041	1.71909	0.781643
1293						113.107	35.2786	POS												0.044755	0.0590861	0.057818	0.0693484	0.0594455	0.0831309	0.0560184	0.0576076	0.0609012	0.0595858	0.0645313	0.0653434	0.0600641	0.0532604	0.0502043	0.0643758	0.0435852	0.0576188	0.64128	0.508361	0.781018	1.05697	0.079933
1294						276.179	286.558	POS												0.440397	1.24957	0.987913	0.948703	0.625916	1.59053	1.07958	0.928059	0.981333	1.42342	1.73944	0.939294	1.73715	1.17543	1.02768	0.758472	0.664546	1.18318	0.312489	0.312995	0.64885	0.829403	-0.269855
1295						126.102	18.8245	POS												0.0408182	0.0560619	0.0531532	0.0347106	0.0477399	0.0556076	0.0465553	0.045286	0.0474916	0.0474549	0.0509161	0.0412307	0.0482421	0.0435679	0.0443225	0.0497313	0.0500297	0.0469369	0.18259	0.851066	0.948561	1.01182	0.0169491
1296						758.624	195.767	POS												2.76062	2.58822	2.4707	2.78731	2.27359	2.53717	2.03136	1.87315	2.41527	3.4108	2.36086	3.97465	4.16762	2.02041	4.35045	2.52471	2.04278	3.10654	1.27115	0.0929689	0.404919	0.777479	-0.363124
1298						822.596	153.054	POS												0.338853	0.577608	0.58558	0.507078	0.3917	0.601238	0.492291	0.490843	0.498149	0.186679	0.53173	0.275344	0.283692	0.39036	0.258571	0.575574	0.602401	0.388044	1.25649	0.117599	0.441641	1.28374	0.360357
1299						394.293	197.15	POS												0.201481	0.987953	0.343096	0.138761	0.220399	0.607039	0.497925	0.215358	0.401501	0.277233	0.472071	0.270838	0.483784	0.905068	0.172817	0.0510419	0.0534509	0.335788	0.990206	0.65146	0.858466	1.1957	0.257855
1300						792.589	148.516	POS												2.68212	4.23982	3.69019	4.13446	3.28194	5.57016	4.37649	3.68985	3.95813	3.26956	4.22068	4.03336	4.25238	3.55428	2.80867	3.22342	3.38043	3.59285	0.949919	0.320344	0.654132	1.10167	0.13969
1301						230.247	150.69	POS												0.0122863	0.0325252	0.0304203	0.0299047	0.00341402	0.0142201	0.013506	0.0160601	0.0190421	0.0491659	0.0227561	0.0250721	0.0200564	0.0121877	0.0452909	0.420538	0.0203825	0.0769312	0.982301	0.279513	0.619494	0.247521	-2.01438
1302						272.099	179.395	POS												0.134114	0.265083	0.123435	0.206041	0.136115	0.141665	0.239722	0.100445	0.168327	0.0414916	0.0922242	0.0479446	0.0472727	0.0420419	0.0248844	0.162524	0.19682	0.0819004	1.53166	0.0147018	0.250534	2.05527	1.03933
1303						566.319	203.059	POS												0.195259	0.301152	0.232956	0.297211	0.285966	0.300027	0.453903	0.219389	0.285733	0.120297	0.398813	0.224192	0.238828	0.183162	0.209339	0.239722	0.351369	0.245715	0.819775	0.360498	0.681267	1.16286	0.21768
1307						109.101	33.6448	POS												0.0202843	0.0250046	0.0206613	0.0140228	0.0140342	0.0254872	0.00189383	0.0156206	0.0171261	0.0235147	0.0378354	0.0102076	0.00614108	0.00289877	0.0262869	0.0333649	0.0243088	0.0205698	0.646673	0.523745	0.789457	0.832586	-0.264328
1309						207.096	105.728	POS												0.00620381	0.00239615	0.00341064	0.0768566	0.006356	0.00335101	3.51517e-05	3.20119e-05	0.0123302	3.1273e-05	0.0312332	0.00307145	0.00216871	0.00407187	3.15932e-05	0.0803012	0.0733749	0.0242855	0.370105	0.444319	0.741956	0.507717	-0.977904
1310						352.242	279.887	POS												0.0796463	0.168025	0.129458	0.0704487	0.0416056	0.105687	0.0914339	0.128848	0.101894	0.013014	0.0926259	0.0652319	0.0262689	0.0456172	0.0673162	0.129644	0.143233	0.0728689	1.02309	0.201417	0.542827	1.39832	0.483695
1311						190.097	257.571	POS												2.98462e-05	0.0838919	3.49515e-05	0.0789432	0.0053906	0.0279285	3.51517e-05	3.20119e-05	0.0245358	0.0548891	0.0362639	0.00698609	0.0921666	0.0129656	0.061805	0.0445819	0.0168004	0.0408073	1.53849	0.338086	0.668151	0.601259	-0.733941
1312						343.152	599.83	POS												0.0140042	0.0211836	0.0259562	0.0554525	0.0248371	0.0259691	0.0219821	0.0201618	0.0261933	0.0202506	0.0206159	0.0156799	0.0221373	0.0174718	0.0157926	0.0534249	0.0238517	0.0236531	0.29327	0.688645	0.877157	1.10739	0.147169
1313						324.097	408.042	POS												0.0782384	0.0714719	0.112787	0.0855471	0.093618	0.129307	0.102357	0.0853306	0.0948322	0.0660127	0.0673639	0.0623118	0.125563	0.0838569	0.093894	0.0925328	0.0984791	0.0862518	0.725016	0.409547	0.71696	1.09948	0.136823
1314						392.033	430.711	POS												0.00191916	0.0214233	0.0151527	0.0255015	0.0105836	0.0207719	0.00788252	0.00849606	0.0139664	0.00731681	0.0150595	0.00213931	0.00684537	0.00967621	0.00241963	0.0249194	0.0247085	0.0116356	0.444149	0.597036	0.831884	1.20031	0.263409
1315						419.236	338.996	POS												0.00301791	0.00415785	0.00448603	0.00453826	0.00315633	0.00455535	0.0027875	0.00357622	0.00378443	0.00403429	0.00433631	0.00404252	0.00429893	0.00366601	0.00365928	0.00428687	0.0036658	0.00399875	0.63138	0.465581	0.754408	0.946403	-0.0794731
1316						162.076	303.668	POS												0.0679382	0.096114	0.0790036	0.126884	0.0727925	0.0998148	0.082133	0.0464103	0.0838863	0.0541413	0.0898622	0.0456657	0.0686724	0.0680073	0.044787	0.112544	0.109286	0.0741207	0.564385	0.457752	0.749656	1.13175	0.178558
1317						315.129	403.987	POS												0.00379573	0.00313845	0.00359467	0.00292787	0.00201756	0.0115837	0.0147732	0.0109396	0.00659635	0.0079798	0.00202766	0.00948471	0.010969	0.007424	0.00822949	0.00414731	0.00209676	0.00654484	0.318908	0.981035	0.993099	1.00787	0.0113083
1319						454.291	218.911	POS												1.10436	1.26544	1.35	1.3573	0.91054	2.05887	1.70769	1.22693	1.37264	0.824155	1.14405	0.681017	0.853482	0.889087	0.914072	0.943727	1.60872	0.982289	1.55073	0.0302252	0.291325	1.39739	0.482734
1321						223.062	28.2458	POS												0.0176124	0.00993212	0.0143098	0.0181838	0.00650795	0.018917	0.013239	0.00956221	0.013533	0.00675741	0.00899797	0.00882398	0.0236649	0.00981427	0.0092672	0.0141078	0.014619	0.0120066	0.500299	0.552506	0.806668	1.12714	0.172662
1324						313.272	219.471	POS												0.00755026	0.0092227	0.00860092	0.00921249	0.0050682	0.0144794	0.0133994	0.00875143	0.0095356	0.00569356	0.00754671	0.00498851	0.00638581	0.00483735	0.00629938	0.00639761	0.0126935	0.0068553	1.26796	0.0755118	0.378743	1.39098	0.476104
1325						293.097	456.288	POS												0.0611226	0.046209	0.0305533	0.0537743	0.0557773	0.0510994	0.0847285	0.0739346	0.0571499	0.0767782	0.044197	0.069217	0.102576	0.0203145	0.0769063	0.0395423	0.0707712	0.0625378	0.503988	0.630141	0.848149	0.913846	-0.129977
1326						432.309	227.151	POS												0.000817969	0.000470877	3.49515e-05	3.82518e-05	0.000931742	0.000391918	0.000285098	0.000181638	0.000394056	0.00109405	0.000283912	3.10671e-05	0.000435583	3.12169e-05	0.00086877	0.0004483	3.47332e-05	0.000403454	0.00287893	0.960146	0.986113	0.976706	-0.0340043
1327						198.061	191.961	POS												0.265742	0.203129	0.205129	0.22538	0.278753	0.230966	0.338986	0.383833	0.26649	0.223146	0.225076	0.433072	0.162807	0.190886	0.305688	0.134865	0.165339	0.23011	0.787974	0.394949	0.705554	1.1581	0.211758
1328						536.368	203.674	POS												0.00901524	0.00853391	0.0158565	0.0505177	0.00964057	0.0116405	0.0117721	0.012153	0.0161412	0.00585946	0.0120935	0.0141815	0.011752	0.00506158	0.0115251	0.0158837	0.017259	0.011702	0.231913	0.418133	0.72094	1.37936	0.463995
1331						488.31	206.362	POS												0.0159959	0.0134094	0.0198013	0.0185358	0.0158735	0.0180711	0.0192633	0.0150927	0.0170054	0.0261639	0.0146348	0.0200867	0.0196162	0.00996158	0.020945	0.0128223	0.0211609	0.0181739	0.540363	0.577729	0.820944	0.935701	-0.0958798
1332						139.097	258.704	POS												0.0314483	0.032065	0.0448077	0.0296029	0.0339296	0.0614402	0.066295	0.0420458	0.0427043	0.0163369	0.0307987	0.0303065	0.0188783	0.0262308	0.0180348	0.0309556	0.0283847	0.0249908	2.11315	0.0093036	0.232893	1.7088	0.772985
1333						650.402	196.463	POS												0.0506555	0.153916	0.0485499	0.0902529	0.0402743	0.0766256	0.0562949	0.0532197	0.0712237	0.00948156	0.155151	0.0123537	0.0200173	0.0541267	0.0243089	0.0543909	0.0818386	0.0514586	1.07595	0.377883	0.693537	1.3841	0.468943
1335						373.244	548.314	POS												0.923714	1.27226	1.13722	1.61824	1.19955	1.72439	1.30759	1.00638	1.27367	0.0237394	1.42266	0.109761	0.0429573	0.875404	0.0453234	1.45414	1.46175	0.679467	1.54181	0.050406	0.330107	1.87451	0.906512
1336						487.072	467.527	POS												0.0063447	0.0151818	0.00697931	0.0205878	0.0158823	0.00909427	0.00315495	0.00124864	0.00980922	0.00258953	0.00474145	0.00120206	0.0068292	0.00193122	0.000904145	0.0115722	0.00876961	0.00481743	0.69384	0.0921708	0.403312	2.03619	1.02587
1338						194.904	319.265	POS												0.0379822	0.0523146	0.0475349	0.0562146	0.0452861	0.0625878	0.0486253	0.044055	0.049325	0.0341783	0.0484965	0.0393777	0.0445657	0.0394808	0.0411291	0.0514072	0.046441	0.0431345	1.18744	0.0863334	0.395351	1.14352	0.193477
1339						247.101	340.738	POS												0.0171017	0.0138002	0.0283874	0.0282317	0.0127776	0.0316647	0.0185111	0.0233481	0.0217278	0.0501269	0.0294132	0.0170039	0.0235193	0.0190769	0.0174824	0.0208541	0.0217451	0.0249027	0.419918	0.503823	0.778547	0.872507	-0.196762
1340						226.129	338.347	POS												0.0251788	0.0271353	0.0316034	0.0318528	0.0205844	0.0396397	0.022612	0.0241555	0.0278452	0.0586403	0.037271	0.0192175	0.0228	0.0258993	0.0162743	0.0232533	0.0241035	0.0284324	0.195936	0.913487	0.971585	0.979349	-0.0301051
1341						103.05	349.658	POS												0.0407538	0.0459861	0.0558396	0.0418642	0.0343597	0.0488386	0.041257	0.0494156	0.0447893	0.101928	0.0412692	0.112015	0.143376	0.0233506	0.133182	0.0251758	0.0241367	0.0755541	0.761204	0.140421	0.472017	0.592811	-0.754355
1342						272.185	237.999	POS												0.00384516	3.54553e-05	3.49515e-05	3.82518e-05	3.36194e-05	0.0214568	0.0199564	0.0195581	0.00811984	0.0151189	0.0545325	0.0159489	0.0145498	0.0317494	0.0118485	3.47006e-05	3.47332e-05	0.0179772	0.305889	0.196614	0.539243	0.451675	-1.14664
1343						232.11	304.375	POS												0.00205034	0.00291217	0.00161667	0.00451827	0.00383468	0.00590844	0.00124486	0.00274274	0.00310352	0.00985851	0.00738141	0.00272148	0.00152822	0.00408497	0.00275445	0.00274875	0.00341689	0.00431184	0.766958	0.309525	0.645546	0.719768	-0.474396
1344						775.542	57.974	POS												0.41157	0.339181	0.283143	0.317306	0.22663	0.326901	0.402106	0.305792	0.326579	0.152347	0.271613	1.59738	0.661447	0.247585	1.03071	0.240802	0.17932	0.547651	0.308027	0.271106	0.613748	0.596326	-0.745826
1346						760.635	196.481	POS												2.03049	1.89552	2.47731	1.99956	2.00776	1.84917	2.10944	1.73976	2.01363	1.12814	1.84715	1.67293	1.55032	1.91719	1.33286	2.3767	1.72491	1.69377	1.50567	0.0587111	0.350853	1.18884	0.249555
1347						392.278	198.454	POS												0.0126947	0.0875163	0.0105148	0.0177339	0.0170051	0.0692311	0.0618961	0.0313947	0.0384983	0.0154434	0.0577235	0.0107585	0.0295891	0.0780802	0.00258489	0.00562277	0.00605707	0.0257324	1.26756	0.392505	0.703949	1.4961	0.581209
1348						522.281	255.399	POS												0.0059225	0.00388975	0.00472914	0.00676194	0.00440792	0.00499821	0.00348187	0.00513371	0.00491563	0.00312954	0.00447415	0.00293215	0.00216068	0.00147129	0.00376308	0.00544486	0.00838155	0.00396966	0.45931	0.288192	0.626211	1.2383	0.30836
1350						99.0549	350.539	POS												0.668361	1.01145	1.01088	1.19979	0.771925	1.35451	1.14941	0.687611	0.981742	0.288882	0.967778	0.43157	0.429322	0.675313	0.302515	0.847559	0.814031	0.594621	1.75515	0.00964911	0.232893	1.65104	0.723373
1351						342.176	225.356	POS												0.00808725	0.0133551	0.0143633	0.0150071	0.0141011	0.0113067	0.0116027	0.0127447	0.012571	0.0114965	0.0162592	0.0163088	0.0121216	0.0125054	0.0175849	0.00510249	0.0156765	0.0133819	0.287262	0.626805	0.846062	0.9394	-0.0901887
1352						209.153	31.1098	POS												0.0572861	0.0397443	0.0378182	0.0424176	0.0550164	0.0386744	0.0408659	0.0334852	0.0431635	0.0323953	0.0622247	0.0514974	0.0433116	0.0329055	0.0427724	0.0343689	0.0586738	0.0447687	0.510284	0.757174	0.908195	0.964145	-0.0526785
1353						247.175	283.004	POS												0.0140771	0.0313326	0.032189	0.0216834	0.0220323	0.0268812	0.04377	0.0208889	0.0266068	0.00418322	0.0335376	0.0229646	0.0120491	0.0115871	0.00881735	0.0187631	0.0205021	0.0165505	1.50561	0.0467577	0.325485	1.60761	0.684918
1355						264.107	204.367	POS												0.176641	0.223861	0.129975	0.2716	0.178671	0.218862	0.162431	0.170173	0.191527	0.10956	0.196617	0.10434	0.0783459	0.216558	0.0780558	0.185707	0.208836	0.147252	1.16724	0.115547	0.438445	1.30067	0.379254
1356						515.21	390.875	POS												0.0340726	0.0202839	0.032935	0.103096	0.0177364	0.0326568	0.00721327	0.00523153	0.0316532	0.0140865	0.0878551	0.00502317	0.0314875	0.0242463	0.0156043	0.0811747	0.101845	0.0451654	0.604172	0.45273	0.746905	0.700829	-0.512866
1357						788.539	214.285	POS												0.613396	0.384154	0.517056	0.49378	0.395727	0.512842	0.472504	0.464922	0.481798	0.598357	0.346706	0.418507	0.411838	0.294004	0.398174	0.362661	0.325243	0.394436	1.1098	0.0551071	0.342894	1.22148	0.288635
1358						248.064	187.042	POS												0.0072531	0.00675798	0.00544319	0.0133919	0.00812867	0.0132509	0.0284369	0.0113366	0.0117499	0.0179589	0.00866874	0.00942579	0.0361321	0.00222617	0.00423791	0.00640276	0.013766	0.0123523	0.0617873	0.898585	0.965927	0.951233	-0.0721293
1359						562.324	209.599	POS												0.079222	0.0693449	0.0777942	0.117816	0.058838	0.0554434	0.0664178	0.0618267	0.0733379	0.0289372	0.0874677	0.0389043	0.070861	0.0736784	0.056407	0.0820355	0.122654	0.0701182	0.255086	0.801408	0.928078	1.04592	0.064771
1360						432.278	74.6832	POS												0.0112653	0.00393557	0.0202119	0.00800833	0.011388	4.0706e-05	0.0181793	0.0182934	0.0114153	0.0067289	0.0159236	0.198081	0.00741529	3.12169e-05	0.044045	0.0807685	0.0793271	0.0540401	0.8899	0.113649	0.436337	0.211238	-2.24306
1361						335.187	25.0246	POS												0.00876521	0.0173975	0.00400293	0.00641644	0.00499561	0.00660006	0.0257319	0.00890747	0.0103521	0.00957537	0.0043588	0.00460517	0.00483508	0.00508019	0.00386445	0.0195606	0.00530282	0.00714781	0.974161	0.339259	0.669194	1.44829	0.534355
1362						248.167	221.643	POS												0.00211712	0.0132061	0.0109043	0.00270436	0.00849418	0.0154458	0.024025	0.0276301	0.0130659	0.0075235	0.0287624	0.0104199	0.0137006	0.00930142	0.0116624	0.0030174	0.00259726	0.0108731	0.578458	0.622659	0.843385	1.20167	0.265039
1363						337.272	259.166	POS												0.00983756	0.00730498	0.00856404	0.00976015	0.0125164	0.0102548	0.00823024	0.0111351	0.00970041	0.00151548	0.0112428	0.00195851	0.00131888	0.00315915	0.00390638	0.00698962	0.00969188	0.00497284	1.49049	0.0104668	0.233895	1.95068	0.963977
1365						169.058	385.781	POS												2.22312	2.81563	3.05314	3.21898	2.8053	3.47036	3.02621	2.35091	2.87046	0.764817	2.72245	1.4441	1.2505	2.14511	0.817581	2.70378	2.67982	1.81602	1.68098	0.0070371	0.225676	1.58063	0.660499
1366						364.127	408.462	POS												0.0556175	0.0580905	0.116771	0.0489382	0.0747801	0.130969	0.122068	0.0888184	0.0870066	0.0248027	0.0320543	0.0368972	0.0898608	0.0474089	0.0541584	0.0397073	0.0365475	0.0451796	1.91109	0.00811669	0.229679	1.92579	0.945453
1368						267.087	341.257	POS												0.0386612	0.0368041	0.0504066	0.0530839	0.0394659	0.0600939	0.0394635	0.0389251	0.044613	0.0755225	0.0455689	0.0300044	0.0395665	0.0388421	0.0320037	0.0406624	0.0413042	0.0429343	0.303117	0.77845	0.918074	1.0391	0.0553331
1371						706.586	197.87	POS												0.377945	0.646039	0.0538199	0.743179	0.647574	0.751927	0.579192	0.709564	0.563655	0.66024	0.616273	0.523806	0.749517	0.579976	0.716807	0.600453	0.69414	0.642652	0.785692	0.396506	0.706102	0.877077	-0.189224
1372						415.324	216.879	POS												0.130647	0.79318	0.289784	0.159375	0.143114	0.544142	0.49584	0.26649	0.352822	0.272919	0.407247	0.224291	0.575106	0.843003	0.115266	0.0932242	0.117663	0.33109	0.771116	0.865158	0.953767	1.06564	0.0917161
1373						263.142	202.594	POS												0.00513116	0.00427681	0.00112155	0.0296268	0.00581274	0.000861664	0.00231644	0.0019649	0.00638901	0.00271276	0.0124996	0.00529292	0.00761847	0.00236049	0.00207334	0.0560502	0.0593954	0.0185004	1.2534	0.224317	0.565341	0.345345	-1.53389
1374						543.114	382.949	POS												0.0189756	0.022558	0.0247296	0.0132103	0.0244128	0.0154601	0.0203572	0.0228608	0.0203205	0.0113695	0.029847	0.0200381	0.0210739	0.0190961	0.0162873	0.0235563	0.0196785	0.0201183	0.241183	0.934141	0.97787	1.01005	0.0144281
1375						412.305	218.797	POS												0.891124	3.36687	1.66232	0.854597	0.651145	2.8867	2.03817	1.08124	1.67902	0.478259	2.17557	0.639152	1.19794	2.87821	0.447443	0.601867	0.667241	1.13571	1.41456	0.277174	0.617631	1.47839	0.564026
1379						407.238	314.245	POS												2.76653	4.31057	3.78367	2.35565	3.2047	4.36423	3.89438	2.82431	3.43801	2.16826	3.51748	2.84284	2.633	4.47138	1.56394	2.76194	3.1747	2.89169	1.35959	0.202316	0.543561	1.18893	0.249658
1380						353.156	206.328	POS												0.047822	0.103507	0.0577972	0.0887864	0.0460851	0.0748793	0.212513	0.0807598	0.0890188	0.0215575	0.0494829	0.0386423	0.0230818	0.0360006	0.0309669	0.0824869	0.0838159	0.0457543	1.63039	0.0576826	0.348963	1.94558	0.960201
1382						826.593	165.065	POS												0.038206	0.254508	0.0660109	0.0779333	0.0208329	0.0416275	0.0811382	0.0438933	0.0780187	0.0205189	0.271616	0.0469516	0.0326039	0.0347333	0.017877	0.0367929	0.0915046	0.0690747	0.506431	0.825909	0.938531	1.12948	0.175662
1383						129.102	255.432	POS												0.0477011	0.0537553	0.0549919	0.029502	0.0548528	0.0628436	0.0588707	0.0479723	0.0513112	0.0486154	0.0597754	0.0465826	0.0487729	0.0494161	0.046997	0.0533662	0.0536886	0.0509018	0.286467	0.918963	0.973406	1.00804	0.0115583
1384						567.189	273.543	POS												0.0477375	0.0405313	0.0557235	0.00973131	0.0482059	0.0805619	0.0796709	0.0685029	0.0538332	0.0530568	0.0745282	0.0426551	0.0763666	0.0516404	0.0650769	0.0229368	0.0290125	0.0519092	0.265711	0.861092	0.951933	1.03706	0.0525056
1385						200.085	235.673	POS												0.0813178	0.0818053	0.108571	0.112497	0.0847487	0.158813	0.0962086	0.0854281	0.101174	0.134848	0.112757	0.053003	0.073482	0.0808168	0.0502843	0.0947961	0.0921793	0.0865208	0.891204	0.304453	0.641314	1.16936	0.225715
1386						373.207	393.168	POS												0.10343	0.151511	0.170178	0.191075	0.164375	0.185025	0.15332	0.16644	0.160669	0.00421387	0.17209	0.0132539	0.00206341	0.123977	0.00606645	0.176149	0.171029	0.0836053	1.54707	0.0374889	0.305257	1.92176	0.942426
1387						223.153	41.3982	POS												0.388234	0.457888	0.232974	0.387967	0.300187	0.265139	0.136133	0.145188	0.289214	0.299369	0.402383	0.174457	0.18078	0.184692	0.295327	0.29007	0.294278	0.26517	0.313644	0.638327	0.851912	1.09067	0.12522
1388						218.124	407.465	POS												0.0559692	0.0991805	0.0756728	0.0865789	0.0728572	0.101089	0.0772311	0.0767221	0.0806626	0.0346085	0.102539	0.0450333	0.0288879	0.0459322	0.0318604	0.081463	0.0829409	0.0566581	1.39234	0.0505274	0.330482	1.42367	0.509617
1389						538.384	208.308	POS												0.892591	1.24334	1.35977	1.07019	0.708185	1.21463	1.01839	1.0036	1.06384	0.758894	1.01979	0.779121	1.09338	0.775658	1.06729	1.14515	1.31704	0.994542	0.388559	0.512816	0.783744	1.06968	0.097174
1391						484.322	359.786	POS												0.0678343	0.0720099	0.100773	0.137976	0.083356	0.10903	0.0739301	0.0696688	0.0893222	0.013595	0.0977607	0.0291022	0.0193819	0.0586932	0.0122937	0.102719	0.109966	0.0554389	1.3841	0.0716076	0.373139	1.61118	0.68812
1392						496.177	224.35	POS												0.0750663	0.108998	0.127568	0.091151	0.083886	0.125266	0.141175	0.133281	0.110799	0.0595355	0.0909771	0.117521	0.104029	0.0964694	0.103625	0.0844783	0.0903925	0.0933785	1.31948	0.124378	0.451219	1.18656	0.246781
1393						143.048	303.89	POS												0.318951	0.429325	0.412179	0.437481	0.377441	0.506629	0.352715	0.364661	0.399923	0.354319	0.409966	0.339246	0.400434	0.326841	0.333456	0.380198	0.387906	0.366546	0.767225	0.181722	0.52217	1.09106	0.125728
1394						470.325	189.948	POS												0.0110045	0.0239324	0.0134173	0.0322973	0.00951285	0.0237168	0.0121693	0.0115744	0.0172031	0.00483361	0.0527417	0.00831566	0.00192491	0.00431951	0.00394628	0.0281251	0.0319035	0.0170138	0.653231	0.979346	0.992761	1.01113	0.015965
1395						301.175	249.724	POS												0.0685994	0.0587414	0.078512	0.118723	0.0696852	0.0905732	0.069894	0.101573	0.0820376	0.00053942	0.0827318	0.00356546	0.00012338	0.0540151	0.00132913	0.117192	0.126085	0.0481977	1.45106	0.134594	0.46424	1.70211	0.767321
1396						337.141	306.303	POS												0.00773378	0.00574515	0.0104381	0.0107397	0.0108961	0.0155508	0.00447993	0.0115635	0.00964337	0.0102134	0.0113611	0.0110493	0.0106798	0.00991333	0.0101423	0.0108493	0.00998753	0.0105245	0.836378	0.507338	0.780823	0.916278	-0.126142
1397						448.263	313.531	POS												0.103996	0.146856	0.128447	0.140549	0.130922	0.179945	0.144206	0.10205	0.134621	3.1273e-05	0.140584	0.00469013	3.42333e-05	0.113036	3.15932e-05	0.135077	0.154486	0.0684961	1.5419	0.0391838	0.307041	1.96539	0.974815
[truncated: 16,378 more rows]
