# Supplementary material for: Non-targeted metabolomics reveals myocardial metabolic alterations in epileptic rats
Source: PLoS One. 2026 May 21;21(5):e0346628. doi: 10.1371/journal.pone.0346628 (PMC13193334; doi:10.1371/journal.pone.0346628)
Supplement: S2 Table — (XLS) [file pone.0346628.s002.xls]

## Sheet: Epilepsy vs Control.
Supplementary table 2 Differential metabolites between epilepsy group and control group
ID	MS2 name	mz	VIP	P-Value	Q-Value	Fold_Change	Log_Foldchange
1	Isolinderanolide	337.272	1.93415	0.00183222	0.169108	2.94687	1.55918
2	Nebularine	253.094	1.61558	0.0101038	0.233098	2.35168	1.23369
3	D-4'-Phosphopantothenate	300.083	1.94909	0.00238976	0.183077	2.34935	1.23226
4	Nicotinamide mononucleotide	335.063	1.97771	0.0119589	0.242547	2.219	1.14991
5	Xylobiose	283.104	1.65615	0.00977598	0.232893	2.2177	1.14906
6	PC(P-18:1(11Z)/18:4(6Z,9Z,12Z,15Z))	764.541	1.4963	0.00762267	0.226773	2.07908	1.05594
7	4-Coumaroyl-2-hydroxyputrescine	251.136	1.65339	0.0147913	0.250534	1.99092	0.993438
8	PC(22:6(4Z,7Z,10Z,13Z,16Z,19Z)/22:6(4Z,7Z,10Z,13Z,16Z,19Z))	878.566	1.66979	0.031023	0.293689	1.96434	0.974047
9	Leonuriside A	333.118	1.67055	0.00655691	0.225676	1.94209	0.957612
10	Ectoine	143.081	1.96348	0.0397155	0.307215	1.93203	0.950116
11	Indole-5,6-quinone	148.042	1.76821	0.00973683	0.232893	1.88788	0.916765
12	Hydroxyprolyl-Isoleucine	245.149	1.54135	0.0435012	0.31711	1.88142	0.91182
13	1-Pyrroline	70.0649	1.80512	0.010694	0.235273	1.87425	0.906313
14	PI(20:2(11Z,14Z)/16:0)	863.562	1.83116	0.00325431	0.19688	1.87276	0.905165
15	LysoPE(20:5(5Z,8Z,11Z,14Z,17Z)/0:0)	500.273	1.74818	0.000996548	0.153254	1.86476	0.898991
16	Thiamine	265.111	1.81769	0.0477281	0.326944	1.85273	0.889655
17	Dihydrojasmonic acid	211.134	1.5577	0.0192679	0.262421	1.83978	0.879533
18	PC(18:3(6Z,9Z,12Z)/18:3(6Z,9Z,12Z))	778.536	1.50327	0.0420165	0.313085	1.83519	0.87593
19	NADP	744.079	1.56602	0.0231443	0.27278	1.82925	0.871255
20	Valyl-Proline	215.138	1.50878	0.00905885	0.232893	1.77583	0.828497
21	N-Acetylhistamine	154.097	1.6048	0.0219865	0.272038	1.76956	0.823393
22	Malonylcarnitine	248.112	1.80388	0.0019404	0.174336	1.75865	0.814467
23	PE(22:4(7Z,10Z,13Z,16Z)/18:2(9Z,12Z))	792.548	1.79296	0.0108908	0.236635	1.7551	0.811549
24	5-Methyldeoxycytidine	242.112	1.77992	0.0372348	0.305149	1.7498	0.807192
25	PI(18:0/18:3(6Z,9Z,12Z))	861.546	1.62367	0.00841906	0.230183	1.73919	0.798416
26	PC(18:2(9Z,12Z)/14:0)	730.534	1.40606	0.045994	0.324309	1.7378	0.797264
27	FAD	786.163	1.56852	0.0169844	0.257206	1.7318	0.792276
28	Camelinin	262.127	1.61497	0.0252024	0.277517	1.73147	0.791999
29	Succinyladenosine	384.114	1.43102	0.0185802	0.26082	1.71002	0.774017
30	PC(18:2(9Z,12Z)/15:0)	744.548	1.60667	0.0103262	0.233098	1.69819	0.763999
31	LysoPC(22:6(4Z,7Z,10Z,13Z,16Z,19Z))	568.339	1.66665	0.01104	0.237043	1.66395	0.734615
32	Dihydrouracil	115.05	1.54685	0.00918617	0.232893	1.64035	0.714007
33	PE(18:0/22:6(4Z,7Z,10Z,13Z,16Z,19Z))	792.548	1.58047	0.0395249	0.307113	1.63808	0.712008
34	β-Alanine	90.0545	1.66082	0.00660657	0.225676	1.63339	0.707865
35	5-Methylcytosine	126.066	1.73388	0.0387621	0.307041	1.6309	0.705668
36	Diadenosine triphosphate	757.076	1.65265	0.0204699	0.266777	1.62423	0.699753
37	Asparaginyl-Hydroxyproline	246.108	1.60093	0.0326671	0.297841	1.62249	0.698209
38	Methionyl-Isoleucine	263.146	1.61672	0.0235446	0.274005	1.6211	0.696973
39	PC(22:5(7Z,10Z,13Z,16Z,19Z)/18:3(6Z,9Z,12Z))	830.565	1.75997	0.0108666	0.236607	1.60773	0.685021
40	L-Ascorbic acid	175.025	1.521	0.0429007	0.31508	1.60667	0.684071
41	L-Argininosuccinic acid	291.129	1.56432	0.0327897	0.298029	1.60649	0.683909
42	PE(22:5(4Z,7Z,10Z,13Z,16Z)/18:2(9Z,12Z))	790.535	1.42645	0.0311654	0.29384	1.58492	0.664412
43	L-Glutamine	147.076	1.81487	0.0155979	0.253585	1.58419	0.663748
44	gamma-Aminobutyric acid	102.056	1.07762	0.0222374	0.272038	1.57548	0.655788
45	L-Histidine trimethylbetaine	198.123	1.49227	0.0384086	0.306988	1.57325	0.653744
46	PE(22:2(13Z,16Z)/14:0)	744.548	1.5252	0.0384395	0.306988	1.5725	0.653059
47	2-Hydroxystearic acid	299.259	1.23926	0.0163383	0.2567	1.56966	0.650448
48	(Z)-5-[(5-Methyl-2-thienyl)methylene]-2(5H)-furanone	193.027	1.50019	0.0203326	0.266174	1.56899	0.649833
49	N-(2-Methylpropyl)acetamide	116.107	1.85504	0.0218514	0.271751	1.56257	0.643923
50	D-Citrulline	176.102	1.53088	0.0247144	0.275853	1.53637	0.619529
51	Creatinine	114.066	1.70829	0.0122509	0.243449	1.53372	0.617035
52	Isosalsolidine	204.105	1.61567	0.00216273	0.182405	1.52918	0.612758
53	LysoPI(18:0/0:0)	601.331	1.94921	0.00407781	0.204884	1.52213	0.60609
54	1,4-Dideoxy-1,4-imino-D-ribitol	134.08	2.03645	0.000778915	0.153254	1.50987	0.594425
55	PC(22:6(4Z,7Z,10Z,13Z,16Z,19Z)/20:4(5Z,8Z,11Z,14Z))	854.568	1.61499	0.0204615	0.266777	1.50518	0.589936
56	PC(20:2(11Z,14Z)/14:0)	758.567	1.69712	0.0100056	0.233098	1.50282	0.587675
57	PE(20:2(11Z,14Z)/14:0)	716.52	1.5004	0.0269938	0.280375	1.49972	0.584694
58	(10E,12Z)-(9S)-9-Hydroperoxyoctadeca-10,12-dienoic acid	311.222	1.5546	0.0287226	0.28628	1.48769	0.573078
59	LysoPC(18:2(9Z,12Z))	520.338	1.1236	0.0142335	0.250135	1.48499	0.570456
60	Nicotinamide N-oxide	139.049	1.62283	0.0181382	0.26059	1.48019	0.565787
61	2-Pyrrolidinone	86.0596	1.21506	0.0364491	0.303642	1.46673	0.552604
62	Imidazole-4-acetaldehyde	111.055	1.2929	0.0433191	0.316759	1.42201	0.50793
63	Malvidin 3-(6-acetylglucoside)	535.155	1.60515	0.0252588	0.277517	1.4143	0.500093
64	2-[(Methylthio)methyl]-2-butenal	131.053	1.57297	0.0244165	0.275463	1.40966	0.495351
65	LysoPC(P-18:1(9Z))	506.357	1.67194	0.00866701	0.231175	1.40421	0.48976
66	N-Acryloylglycine	130.049	1.58747	0.0224929	0.272038	1.40174	0.487222
67	3-Mercaptohexyl hexanoate	233.16	1.47435	0.0332319	0.2989	1.39945	0.48486
68	2-Acetylpyrazine	123.055	1.43899	0.0426169	0.31398	1.39044	0.47554
69	PC(20:4(8Z,11Z,14Z,17Z)/20:3(5Z,8Z,11Z))	832.58	1.6744	0.0168528	0.257206	1.38408	0.468925
70	PC(22:2(13Z,16Z)/15:0)	800.612	1.37563	0.0171175	0.257206	1.38358	0.468406
71	Pyrimidine	81.0444	1.6209	0.0136135	0.248761	1.37757	0.462129
72	1,2,3,4,5,6-Hexahydro-5-(1-hydroxyethylidene)-7H-cyclopenta[b]pyridin-7-one	180.101	1.02551	0.0224212	0.272038	1.36726	0.451292
73	PS(18:0/22:6(4Z,7Z,10Z,13Z,16Z,19Z))	836.539	1.88974	0.00649868	0.225676	1.36014	0.443754
74	LysoPE(0:0/18:3(6Z,9Z,12Z))	476.274	1.39493	0.0247509	0.275853	1.35873	0.442255
75	PC(22:2(13Z,16Z)/14:0)	786.595	1.43714	0.0117839	0.242254	1.30078	0.379379
76	Salviaflaside methyl ester	537.167	1.70478	0.0344568	0.301014	1.28279	0.359289
77	D-Serine	106.049	1.24423	0.039982	0.307215	1.27287	0.348086
78	3-[4-Hydroxy-3-(3-methyl-2-butenyl)phenyl]-2-propenal	217.117	1.35788	0.0225679	0.272038	1.26578	0.340023
79	1-(2,4-dihydroxy-6-methoxyphenyl)-3-phenylprop-2-en-1-one	271.092	1.62738	0.0342523	0.300751	1.24416	0.31517
80	Allopurinol-1-ribonucleoside	269.087	1.68457	0.0340442	0.299657	1.24282	0.31362
81	L-Proline	116.07	1.15137	0.0482529	0.327454	1.21887	0.285546
82	PC(22:2(13Z,16Z)/14:1(9Z))	784.578	1.34136	0.0216672	0.27148	1.21182	0.277176
83	Nervonyl carnitine	102.127	1.17639	0.0499103	0.329887	1.18026	0.239108
84	N-Methylsalsolinol	194.117	1.45108	0.0351628	0.301479	1.17168	0.228583
85	Deoxycytidine	228.097	1.3005	0.0492551	0.329019	1.14802	0.199147
86	Triethylamine	102.127	1.30466	0.0439802	0.318407	1.11192	0.153049
87	SM(d18:0/18:1(9Z))	731.602	1.74197	0.0166458	0.257206	0.876876	-0.189555
88	SM(d18:0/18:0)	733.608	1.7377	0.00381964	0.204884	0.857098	-0.222468
89	2-Ketobutyric acid	101.025	1.60606	0.00892699	0.232893	0.854141	-0.227454
90	Dimethylmalonic acid	131.035	1.95237	0.00456485	0.204884	0.833354	-0.262998
91	O-Phosphoethanolamine	140.012	1.5557	0.0494845	0.329471	0.829858	-0.269064
92	SM(d16:1/24:1(15Z))	785.648	1.34336	0.0243571	0.275463	0.828067	-0.27218
93	SM(d17:1/24:1(15Z))	799.668	1.28209	0.0222883	0.272038	0.824844	-0.277806
94	LysoPC(22:0)	580.432	1.45841	0.0393928	0.307041	0.791898	-0.336614
95	N-Formyl-L-aspartate	160.025	1.63337	0.0376191	0.305641	0.764903	-0.386651
96	LysoPC(24:0)	608.462	1.87631	0.00658662	0.225676	0.749536	-0.41593
97	L-Alanine	90.0545	2.00981	0.00744869	0.226773	0.747752	-0.419368
98	LysoPE(0:0/22:4(7Z,10Z,13Z,16Z))	530.321	1.27493	0.0400972	0.307215	0.733795	-0.446551
99	L-Phenylalanine	164.072	1.55041	0.0348444	0.301014	0.723467	-0.467
100	cis,cis-Muconic acid	141.017	2.16282	0.00140234	0.167346	0.721776	-0.470376
101	2-O-(5,8,11,14,17-Eicosapentaenoyl)-1-O-hexadecylglycero-3-phosphocholine	766.569	1.1953	0.0278031	0.282045	0.71044	-0.493216
102	Isomaltose	341.108	1.72671	0.0170382	0.257206	0.66954	-0.578758
103	Cholesterol sulfate	465.304	1.79913	0.0160197	0.255076	0.642891	-0.637353
104	2-Furoic acid	111.009	1.73471	0.0122675	0.243449	0.627812	-0.671596
105	Naphthalene-2-sulfonic acid	207.012	1.348	0.012384	0.244085	0.619847	-0.690016
106	(R)-lipoic acid	223.02	2.05888	0.00303119	0.196035	0.619409	-0.691036
107	O-Methylcorypalline	208.132	1.76914	0.00603208	0.223238	0.606058	-0.722473
108	Gingerol	293.179	1.30081	0.0486432	0.328448	0.597887	-0.742056
109	1-deoxy-1-(N6-lysino)-D-fructose	132.03	1.6295	0.0491035	0.329019	0.57615	-0.795484
110	Gluconolactone	177.04	1.6849	0.0396031	0.307215	0.567393	-0.817579
111	SM(d18:1/18:1(9Z))	729.586	1.68994	0.0314517	0.294098	0.566583	-0.819641
112	Arginyl-Valine	274.187	1.34693	0.0429919	0.315154	0.545098	-0.875413
113	PC(P-18:1(9Z)/15:0)	730.593	1.65521	0.039297	0.307041	0.542884	-0.881283
114	Tyrosine methylester	196.096	1.46656	0.00663489	0.225676	0.54234	-0.88273
115	PC(P-18:0/14:0)	718.575	1.34091	0.0366222	0.303891	0.509572	-0.972641
116	trans-Aconitic acid	173.009	1.90522	0.0204426	0.266777	0.508462	-0.975787
117	Histidinyl-Leucine	269.16	1.80258	0.0437365	0.317429	0.50591	-0.983048
118	Isoleucyl-Alanine	203.138	1.57568	0.0430493	0.315443	0.503045	-0.991241
119	Glycyl-L-Leucine	189.123	1.87641	0.00491975	0.208864	0.489612	-1.03029
120	2-Methyl-6-(1-propenyl)pyrazine	135.091	1.68281	0.0272487	0.280679	0.478791	-1.06253
121	Betonicine	160.096	1.36739	0.0347848	0.301014	0.451939	-1.1458
122	PC(P-18:0/16:0)	746.601	1.78859	0.00182953	0.169108	0.400954	-1.31849
123	L-Arabitol	211.083	1.81921	0.012818	0.245806	0.379388	-1.39825
124	Serylalanine	177.086	1.77159	0.0185031	0.26082	0.293358	-1.76927
125	Acetylcholine	146.117	1.30074	0.0330283	0.298806	0.289294	-1.78939
126	Dethiobiotin	215.138	1.63273	0.0465782	0.325038	0.179265	-2.47984
127	PC(P-18:0/16:1(9Z))	744.585	1.50797	0.0385528	0.306988	0.0712579	-3.81081
