# Supplementary material for: Non-targeted metabolomics reveals myocardial metabolic alterations in epileptic rats
Source: PLoS One. 2026 May 21;21(5):e0346628. doi: 10.1371/journal.pone.0346628 (PMC13193334; doi:10.1371/journal.pone.0346628)
Supplement: S3 Table — (XLSX) [file pone.0346628.s003.xlsx]

## Sheet: Sheet1
Supplementary table 3 Differential metabolite pathways between epilepsy group and control group
Pathway	Description	compounds.(differential metabolite)	Rich_factor	p value	up_nums	down_nums
rno00564	Glycerophospholipid metabolism	6	0.107143	3.64534e-06	4	2
rno04978	Mineral absorption	4	0.137931	6.55883e-05	2	2
rno02010	ABC transporters	7	0.0507246	7.5696e-05	5	2
rno00470	D-Amino acid metabolism	5	0.0724638	0.000173037	3	2
rno05230	Central carbon metabolism in cancer	4	0.108108	0.000174434	2	2
rno00563	Glycosylphosphatidylinositol (GPI)-anchor biosynthesis	2	0.5	0.000355175	1	1
rno04974	Protein digestion and absorption	4	0.0851064	0.000445578	2	2
rno00970	Aminoacyl-tRNA biosynthesis	4	0.0769231	0.000657748	2	2
rno00240	Pyrimidine metabolism	4	0.0625	0.00144404	4	0
rno05033	Nicotine addiction	1	0.142857	0.053668	0	1
rno01230	Biosynthesis of amino acids	5	0.0390625	0.00292148	2	3
rno04122	Sulfur relay system	2	0.181818	0.00314525	1	1
rno04724	Glutamatergic synapse	1	0.125	0.0611027	1	0
rno04727	GABAergic synapse	1	0.111111	0.0684807	1	0
rno05231	Choline metabolism in cancer	2	0.181818	0.00314525	2	0
rno00340	Histidine metabolism	3	0.0638298	0.0056621	3	0
rno04071	Sphingolipid signaling pathway	2	0.133333	0.00588752	0	2
rno04217	Necroptosis	1	0.1	0.0758023	0	1
rno00260	Glycine, serine and threonine metabolism	3	0.0625	0.00600735	2	1
rno04936	Alcoholic liver disease	1	0.0909091	0.083068	1	0
rno01100	Metabolic pathways	31	0.0100846	0.00616916	18	13
rno04911	Insulin secretion	1	0.0833333	0.0902782	0	1
rno04725	Cholinergic synapse	1	0.0833333	0.0902782	0	1
rno04721	Synaptic vesicle cycle	1	0.0833333	0.0902782	0	1
rno04723	Retrograde endocannabinoid signaling	2	0.105263	0.0094017	2	0
rno05146	Amoebiasis	1	0.0769231	0.0974333	1	0
rno04148	Efferocytosis	2	0.0952381	0.0114332	2	0
rno00250	Alanine, aspartate and glutamate metabolism	2	0.0714286	0.0198867	1	1
rno04971	Gastric acid secretion	1	0.0714286	0.104534	0	1
rno00770	Pantothenate and CoA biosynthesis	2	0.0666667	0.022663	2	0
rno04972	Pancreatic secretion	1	0.0666667	0.11158	0	1
rno04136	Autophagy - other	1	0.333333	0.0233531	1	0
rno05322	Systemic lupus erythematosus	1	0.333333	0.0233531	1	0
rno00410	beta-Alanine metabolism	2	0.0625	0.0255901	2	0
rno04742	Taste transduction	2	0.0625	0.0255901	1	1
rno00600	Sphingolipid metabolism	2	0.0571429	0.0302523	0	2
rno04970	Salivary secretion	1	0.0588235	0.125511	0	1
rno04964	Proximal tubule bicarbonate reclamation	1	0.0588235	0.125511	1	0
rno04810	Regulation of actin cytoskeleton	1	0.2	0.0386266	0	1
rno05167	Kaposi sarcoma-associated herpesvirus infection	1	0.2	0.0386266	1	0
rno00910	Nitrogen metabolism	1	0.05	0.146011	1	0
rno01240	Biosynthesis of cofactors	6	0.0182927	0.0398468	5	1
rno04918	Thyroid hormone synthesis	1	0.047619	0.152739	1	0
rno04925	Aldosterone synthesis and secretion	1	0.0454545	0.159417	1	0
rno00290	Valine, leucine and isoleucine biosynthesis	1	0.0434783	0.166043	0	1
rno00220	Arginine biosynthesis	1	0.0434783	0.166043	1	0
rno00430	Taurine and hypotaurine metabolism	1	0.0416667	0.172618	0	1
rno00740	Riboflavin metabolism	1	0.0416667	0.172618	1	0
rno04024	cAMP signaling pathway	1	0.04	0.179144	0	1
rno04977	Vitamin digestion and absorption	2	0.047619	0.0423123	2	0
rno00450	Selenocompound metabolism	1	0.037037	0.192044	0	1
rno00591	Linoleic acid metabolism	1	0.0357143	0.19842	1	0
rno01232	Nucleotide metabolism	2	0.0344828	0.0751892	2	0
rno00750	Vitamin B6 metabolism	1	0.0344828	0.204748	1	0
rno00780	Biotin metabolism	1	0.0344828	0.204748	0	1
rno00730	Thiamine metabolism	1	0.0322581	0.217257	1	0
rno05022	Pathways of neurodegeneration - multiple diseases	1	0.03125	0.22344	0	1
rno00270	Cysteine and methionine metabolism	2	0.0298507	0.0963173	0	2
rno00330	Arginine and proline metabolism	2	0.0289855	0.101224	2	0
rno00400	Phenylalanine, tyrosine and tryptophan biosynthesis	1	0.0285714	0.241705	0	1
rno00030	Pentose phosphate pathway	1	0.027027	0.253649	0	1
rno00500	Starch and sucrose metabolism	1	0.027027	0.253649	0	1
rno00480	Glutathione metabolism	1	0.0263158	0.259552	1	0
rno05415	Diabetic cardiomyopathy	1	0.025641	0.26541	1	0
rno00640	Propanoate metabolism	1	0.0243902	0.276992	0	1
rno00592	alpha-Linolenic acid metabolism	1	0.0227273	0.294031	1	0
rno01210	2-Oxocarboxylic acid metabolism	3	0.0208333	0.101884	0	3
rno00360	Phenylalanine metabolism	1	0.0204082	0.321568	0	1
rno00230	Purine metabolism	2	0.019802	0.187214	2	0
rno00983	Drug metabolism - other enzymes	1	0.0192308	0.337586	1	0
rno04080	Neuroactive ligand-receptor interaction	1	0.0188679	0.342843	0	1
rno04140	Autophagy - animal	1	0.166667	0.0461761	1	0
rno00760	Nicotinate and nicotinamide metabolism	1	0.0181818	0.353237	1	0
rno01200	Carbon metabolism	2	0.0178571	0.218867	0	2
rno05208	Chemical carcinogenesis - reactive oxygen species	1	0.0175439	0.36347	1	0
rno00040	Pentose and glucuronate interconversions	1	0.0169492	0.373546	0	1
rno00630	Glyoxylate and dicarboxylate metabolism	1	0.015625	0.398063	1	0
rno00350	Tyrosine metabolism	1	0.0128205	0.461856	1	0
rno00590	Arachidonic acid metabolism	1	0.0126582	0.466152	1	0
rno04976	Bile secretion	1	0.0103093	0.538023	0	1
rno05140	Leishmaniasis	1	0.166667	0.0461761	1	0
rno00140	Steroid hormone biosynthesis	1	0.00990099	0.552668	0	1
